# Supplementary material for: Specialised functions of two common plasmid mediated toxin-antitoxin systems, ccdAB and pemIK, in Enterobacteriaceae
Source: PLoS One. 2020 Jun 30;15(6):e0230652. doi: 10.1371/journal.pone.0230652 (PMC7326226; doi:10.1371/journal.pone.0230652)
Supplement: S1 Table — (XLSX) [file pone.0230652.s001.xlsx]

## Sheet: K. pneumoniae plasmid list
S1 Table. Distribution of type II TA systems in the plasmids of K. pneumoniae
Organism	Plasmid Name	Accession no	Size (Kb)	Predicted TAS	TAS location	Inc type	Inc type notes
Klebsiella pneumoniae	pKp81_2	CP025818	30.492	vagCD	8034-8264, 8261-8677	R
Klebsiella pneumoniae subsp. pneumoniae	unnamed	CP023136	31.074	none		ND
Klebsiella pneumoniae subsp. pneumoniae	unnamed1	CP040594	31.184	hicAB	4382-4630, 4038-4385	X	X4
Klebsiella pneumoniae subsp. pneumoniae	unnamed6	CP041105	31.229	hicAB	16093..16341, 15749..16096	X	X4
Klebsiella pneumoniae	pKpvST147B_3	CP040725	31.607	hicAB	18098..18346, 18343..18690	X	X4
Klebsiella pneumoniae	pKP6702	AP018755	31.833	pfam13420-TIGR01764, vagCD	22169..22723, 21378..21935; 27590..28006, 28003..28233	R
Klebsiella pneumoniae	pKP6402	AP018752	31.835	pfam13420-TIGR01764, vagCD	22210..22764, 21419..21976; 27631..28047, 28044..28274	R
Klebsiella pneumoniae	pKpn70747_3	CP023444	32.873	higBA	26158..26511, 26508..26798	ND
Klebsiella pneumoniae	pKp_Goe_795-3	CP018462	32.942	pemIk	22573-23164	F	FII
Klebsiella pneumoniae	unnamed8	CP027149	33.772	pfam13420-TIGR01764	7042..7596, 6251..6808	F	FIB
Klebsiella pneumoniae	pMR0617mcr1	CP024462	33.858	hicAB	4525..4773, 4770..5117	X	X4
Klebsiella pneumoniae	pKPNH54.3	CP024919	33.858	hicAB	18547..18795, 18792..19139	X	X4
Klebsiella pneumoniae	pMR0617mcr	CP024041	33.858	hicAB	29896..30144, 29552..29899	X	X4
Klebsiella pneumoniae	pKp_Goe_917-3	CP018442	34.374	none		F	FIB
Klebsiella pneumoniae	_Plasmid_C_Kpneumoniae_MS6671	LN824136	34.604	none		N
Klebsiella pneumoniae	unnamed 5	CP015505	34.611	none		N
Klebsiella pneumoniae subsp. pneumoniae	unnamed2	CM016898	35.685	relE-Xre like, relE-Xre like	13245..13574, 13555..13836; 27030..27380, 27383..27682	F	FII
Klebsiella pneumoniae subsp. pneumoniae	unnamed	CM016899	35.685	relE-Xre like, relE-Xre like	6129..6479, 6482..6781; 28029..28358, 28339..28620	F	FII
Klebsiella pneumoniae	pNU-CRE047_5	CP025042	35.713	mazF-RHH like, MNT-HEPN like	19640..19945, 19947..20165; 29094..29384, 29381..29782	ND
Klebsiella pneumoniae	unnamed_3	CP010576	35.843	none		ND
Klebsiella pneumoniae 30660/NJST258_1	pNJST258N3	CP006925	36.109	mazF-RHH like, MNT-HEPN like		F	FIB
Klebsiella pneumoniae subsp. pneumoniae	pNJST258N3-62b	CP009774	36.109	mazF-RHH like, MNT-HEPN like		F	FIB
Klebsiella pneumoniae 30660/NJST258_1	pNJST258N3	CP006925	36.109	mazF-RHH like, MNT-HEPN like	5819..6124, 6126..6344; 15273..15563, 15560..15961	ND
Klebsiella pneumoniae subsp. pneumoniae	pNJST258N3-62b	CP009774	36.109	mazF-RHH like, MNT-HEPN like	5819..6124, 6126..6344; 15273..15563, 15560..15961	ND
Klebsiella pneumoniae	pZYST1C3	CP031616	36.589	none		X	X4
Klebsiella pneumoniae	pKPN-704	CP014764	36.707	relE-Xre like	22854-23495	ND
Klebsiella pneumoniae subsp. pneumoniae	unnamed5	CP041104	36.884	relE-Xre like, relE-Xre like	12815..13144, 13125..13406; 27800..28150, 28153..28452	F	FII
Klebsiella pneumoniae	pUCLAOXA232-2	CP012563	36.889	none		X	X3
Klebsiella pneumoniae	unnamed5	CP032190	36.889	none		X	X3
Klebsiella pneumoniae	p1761_04	CP039978	37.781	mazF-RHH like, MNT-HEPN like	5803..6108, 6110..6328; 15257..15547, 15544..15945	ND
Klebsiella pneumoniae	unitig_4	CP020070	37.875	vagCD, pfam13420-TIGR01764	17914..18330, 17687..17917; 23232..23786, 24020..24577	R
Klebsiella pneumoniae	unnamed4	CP023951	38.216	none		ND
Klebsiella pneumoniae	unnamed2	CP014124	38.302	none		R
Klebsiella pneumoniae	pNH25.5	CP024879	38.383	none		N	N2
Klebsiella pneumoniae	pKPN-041	CP014758	38.384	MNT-HEPN like	36774-37462	R
Klebsiella pneumoniae	tig00000219	CP021943	38.384	MNT-HEPN like, pfam13420-TIGR01764	17678..17968, 17965..18366; 25680..26234, 26468..27025	R
Klebsiella pneumoniae	tig00000214	CP021948	38.384	MNT-HEPN like, pfam13420-TIGR01764	7488..7778, 7775..8176; 15490..16044, 16278..16835	R
Klebsiella pneumoniae	pGMI16-006_3	CP028179	38.695	vagCD	36764..37180, 36537..36767	R
Klebsiella pneumoniae	pIncX3	CP035910	38.92	none		X	X3
Klebsiella pneumoniae	pPOAMCR-1KP	CM008162	38.942	hicAB	28365..28613, 28021..28368	X	X4
Klebsiella pneumoniae	pIncFII_L111	CP030133	39.248	none		F	FII
Klebsiella pneumoniae	unnamed3	CP014299	39.287	none		R
Klebsiella pneumoniae	NY9_p5	CP015390	39.432	None		F	FII
Klebsiella pneumoniae	pCAV1344-40	CP011620	39.554	ccdAB	11960-12564	F	FII
Klebsiella pneumoniae	tig00000003	CP020073	39.762	vagCD	9620..10036, 9393..9623	R
Klebsiella pneumoniae	pKPN-821	CP014648	40.448	none		Col(RNAi)
Klebsiella pneumoniae	unnamed4	CP032210	40.448	none		ND
Klebsiella pneumoniae	pKPN-9a0d	CP026185	40.784	vagCD, vagCD, mazF-RHH like	24770..25186, 25183..25413; 34247..34663, 34660..34890; 35706..36011, 35486..35704	ND
Klebsiella pneumoniae	p3-L491	CP029228	40.85	none		H	HI1B
Klebsiella pneumoniae	pCAV1596-41	CP011644	40.939	vagCD	1747-2390	R
Klebsiella pneumoniae	unnamed 3	CP012995	41.072	none		X	X3
Klebsiella pneumoniae	pK66-45-4	CP020905	41.111	none		ND
Klebsiella pneumoniae	pTR4	JQ349085	41.187	none		W
Klebsiella pneumoniae subsp. pneumoniae	pSC7-KPC	CP030267	41.519	none		ND
Klebsiella pneumoniae	pMET-1	EU383016	41.723	none		F	FII
Klebsiella pneumoniae	pJEG012	KC354802	41.919	relBE	158-839	F	FIB
Klebsiella pneumoniae	pDA11912.4	CP030069	42.064	relBE	40460..40735, 40739..40999	ND
Klebsiella pneumoniae	unnamed4	CP040996	42.105	none		ND
Klebsiella pneumoniae	unnamed1	CP032206	42.202	higBA	2626..2961, 2331..2621	ND
Klebsiella pneumoniae	unnamed3	CP027162	42.42	pfam13420-TIGR01764	5124..5678, 4333..4890	R
Klebsiella pneumoniae	pKPC-NY79	JX104759	42.447	none		X	X3
Klebsiella pneumoniae	pR46-42	CP035775	42.64	hicAB-like, relE-Xre like (3)	21035..21283, 20691..21038; 25119..25445, 25460..25741; 25722..26051, 25460..25741; 37761..38063, 37396..37755	X	X4
Klebsiella pneumoniae	tig00001025alt_u_pilon	CP021954	42.816	higBA	1567..1902, 1272..1562	ND
Klebsiella pneumoniae	pHS062105-3	KF623109	42.848	none		F	FIB
Klebsiella pneumoniae	3	CP015825	43.322	none		X	X3
Klebsiella pneumoniae subsp. pneumoniae	pAUSMDU8079-3	CP022694	43.376	none		X	X3
Klebsiella pneumoniae	tig00000002	CP021715	43.378	none		X	X3
Klebsiella pneumoniae	tig00000583_pilon	CP021836	43.378	none		X	X3
Klebsiella pneumoniae	tig00000003	CP021542	43.379	none		X	X3
Klebsiella pneumoniae	p34618-43.380kb	CP010395	43.38	none		X	X3
Klebsiella pneumoniae	pIncX-SHV	JN247852	43.38	none		X	X1
Klebsiella pneumoniae 500_1420	p500_1420-43.380kb	CP011983	43.38	none		X	X3
Klebsiella pneumoniae UHKPC33	pUHKPC33-43.380kb	CP011992	43.38	none		X	X3
Klebsiella pneumoniae	tig00000004	CP020074	43.38	none		X	X3
Klebsiella pneumoniae	pBIC-1b	CP022575	43.38	none		X	X3
Klebsiella pneumoniae	pGMI16-005_02	CP028182	43.38	none		X	X3
Klebsiella pneumoniae	IncX3	CP027051	43.38	none		X	X3
Klebsiella pneumoniae	3	LR130550	43.38	none		X	X3
Klebsiella pneumoniae	IncX3	CP027057	43.38	none		X	X3
Klebsiella pneumoniae UHKPC33	pUHKPC33-43.380kb	CP011992	43.38	none		X	X3
Klebsiella pneumoniae	tig00000003	CP020111	43.381	none		X	X3
Klebsiella pneumoniae	tig00000003	CP021716	43.5	ccdB-RHH like, ccdAB	4639..4962, 4287..4478; 4639..4962, 4962..5210	repA
Klebsiella pneumoniae	tig00000003	CP021743	43.62	ccdB-RHH like, ccdAB	26544..26867, 26191..26382; 26544..26867, 26867..27115	repA
Klebsiella pneumoniae	pKPC_CAV1392	CP011575	43.621	ccdAB	7082-7686	F	FII
Klebsiella pneumoniae	pKPC_UVA01	CP017937	43.621	ccdAB	7082-7686	F	FII
Klebsiella pneumoniae	pKPC_CAV1042-44	CP018668	43.621	ccdAB	29374-29978	repA
Klebsiella pneumoniae	pKpvST101_6	CP031373	43.67	none		X	X3
Klebsiella pneumoniae	p1502320-2	CP031579	44.231	none		ND
Klebsiella pneumoniae subsp. pneumoniae	p3	CP019775	44.559	none		F	FIB
Klebsiella pneumoniae subsp. pneumoniae	p3	CP019775	44.559	none		X	X3
Klebsiella pneumoniae	pINF237_04	CP032837	44.993	COG2026-TIGR01764, parE-relB, relBE, relBE	22784..23098, 22192..22620; 22784..23098, 23086..23364; 25091..25357, 24883..25107; 33722..34009, 34009..34248	F	FII
Klebsiella pneumoniae	pMNCRE78_2	CP018429	45.288	none		X	X3
Klebsiella pneumoniae	pMNCRE69_2	CP018423	45.288	None		X	X3
Klebsiella pneumoniae	pMNCRE53_2	CP018435	45.289	none		X	X3
Klebsiella pneumoniae	p48896_3	CP024432	45.291	relBE	1360..1635, 1096..1356	ND
Klebsiella pneumoniae subsp. pneumoniae Kp13	pKP13d	CP003997	45.574	none		X	X3
Klebsiella pneumoniae subsp. pneumoniae Kp13	pKP13d	CP003997	45.574	none		U	U or X3
Klebsiella pneumoniae	tig00000003	CP021547	45.74	pfam13420-TIGR01764, vagCD	31283..31837, 30492..31049; 36399..36815, 36812..37042	R
Klebsiella pneumoniae	unitig_4	CP021755	45.74	pfam13420-TIGR01764, vagCD	1627..2181, 836..1393; 6743..7159, 7156..7386	R
Klebsiella pneumoniae	pCAV1453-46	CP018354	45.742	vagCD	11378-12021	F	FIB
Klebsiella pneumoniae	pKPS77	KF954150	45.867	vagCD	41727-42370	F	FIB
Klebsiella pneumoniae	pKp03a	CP012990	46.161	none		X	X3
Klebsiella pneumoniae subsp. pneumoniae	unnamed2	CP014006	46.161	none		X	X3
Klebsiella pneumoniae	tig00000002	CP021759	46.161	none		X	X3
Klebsiella pneumoniae	pSCM96-2	CP028718	46.161	none		X	X3
Klebsiella pneumoniae subsp. pneumoniae	unnamed2	CP014006	46.161	none		X	X3
Klebsiella pneumoniae	pNDM_MGR194	KF220657	46.253	none		X	X3
Klebsiella pneumoniae	unnamed2	CP028999	46.504	none		ND
Klebsiella pneumoniae	unnamed5	CP027700	46.606	none		U	U or X3
Klebsiella pneumoniae	pSg1-3	CP012429	46.883	relE-Xre like	9545-10140	ND
Klebsiella pneumoniae	pKp589-46	CP028818	46.885	none		L/M
Klebsiella pneumoniae	pPUTH2	CP024709	47.126	none		ND
Klebsiella pneumoniae	tig00000005_pilon	CP021858	47.277	vagCD	17996..18412, 17769..17999	R
Klebsiella pneumoniae	unnamed5	CP027148	47.286	pemIK, pfam13420-TIGR01764	4283..4615, 4617..4874; 32598..33152, 31807..32364	L/M
Klebsiella pneumoniae	pBK31567	JX193302	47.387	none		X
Klebsiella pneumoniae	punnamed_1_VBA28434	CP036330	47.429	relE-Xre like	30584..30892, 30892..31179	ND
Klebsiella pneumoniae subsp. pneumoniae	pKp711-3	CP035538	48.698	vagCD, pfam13420-TIGR01764	11813..12229, 11586..11816; 14022..14576, 14810..15367	R	R or FIA
Klebsiella pneumoniae	pKpQIL-SC29	JX442977	48.79	none		FIB
Klebsiella pneumoniae	unnamed6	CP027155	49	none		ND
Klebsiella pneumoniae	p4	CP026590	49.215	none		N
Klebsiella pneumoniae	pNDM-1saitama01	AB759690	49.441	none		F	FII
Klebsiella pneumoniae	unnamed3	CP028993	49.476	none		R	R or FII
Klebsiella pneumoniae	pKPC_CAV1193	CP013325	49.565	ccdAB	11960-12564	F	FII
Klebsiella pneumoniae	unnamed5	CP032227	49.701	vagCD	46993..47409, 47406..47636	R
Klebsiella pneumoniae	pKP1780	JX424614	49.77	vagCD	48173-48816	F	FIB
Klebsiella pneumoniae	pCAV1392-50	CP011576	49.832	PIN-ArbB like	22713-23129	F	FII
Klebsiella pneumoniae subsp. pneumoniae	pKPN-b9c	CP009874	50.051	MNT-HEPN like		N
Klebsiella pneumoniae subsp. pneumoniae	pKPN-b9c	CP009874	50.051	MNT-HEPN like	30112..30402, 29714..30115	N
Klebsiella pneumoniae	pKp_Goe_917-2	CP018443	50.611	pemIK	20376-20967	L/M
Klebsiella pneumoniae	pKp145/11a	KX154765	50.8	MNT-HEPN like	34280..34570, 33882..34283	N
Klebsiella pneumoniae	IncN	CP027050	50.979	none		N
Klebsiella pneumoniae	pK18An	HF545435	51.16	none		N
Klebsiella pneumoniae	pAUSMDU3562-2	CP025007	51.423	none		X	X3
Klebsiella pneumoniae	p72_OXA181_X3	CP034284	51.479	none		X	X3 or or ColKP3
Klebsiella pneumoniae	pKPC-e4b7	CP036440	51.57	ccdAB. ccdB-RHH like	20752..21075, 20504..20752; 20752..21075, 21236..21427	repA
Klebsiella pneumoniae	pKPC-e4b7	CP036448	51.57	ccdB-RHH like, ccdAB	29968..30291, 29616..29807; 29968..30291, 30291..30539	repA
Klebsiella pneumoniae subsp. pneumoniae	pKPN-852	CP009878	51.622	higBA		ND
Klebsiella pneumoniae subsp. pneumoniae	pKPN-852	CP009878	51.622	relE-Xre like	37255..37563, 37563..37850	ND
Klebsiella pneumoniae 500_1420	p500_1420-51.662kb	CP011982	51.662	relE-RHH like (score 20.69)		Col(RNAi)
Klebsiella pneumoniae	pMNCRE69_3	CP018426	52.058	ccdAB	43388-43992	repA
Klebsiella pneumoniae	pMNCRE53_3	CP018436	52.058	ccdAB	43389-43993	repA
Klebsiella pneumoniae	pMNCRE78_3	CP018432	52.059	ccdAB	43388-43992	repA
Klebsiella pneumoniae	pKP148,PINH-4900	KX062091	52.536	MNT-HEPN like	18631..18921, 18918..19319	N
Klebsiella pneumoniae subsp. pneumoniae	pNDM6_040074	CP029386	52.989	none		X	X3
Klebsiella pneumoniae FCF1305	pKPC_FCF13/05	CP004366	53.081	MNT-HEPN like		N
Klebsiella pneumoniae	unnamed	CP023421	53.096	relE-Xre like	9793..10101, 10101..10388	ND
Klebsiella pneumoniae	pKSH203-NDM	CP034323	53.144	none		X	X3
Klebsiella pneumoniae	4	LR025090	53.251	relE-Xre like	13924..14232, 13637..13924	ND
Klebsiella pneumoniae	pKpS90	JX461340	53.286	None		X	X3
Klebsiella pneumoniae	NY9_p4	CP015389	53.3	MNT-HEPN like	33624-34025	N
Klebsiella pneumoniae	2	CP013713	53.4	COG5654-COG5642 like; relE-Xre like	42445-43355; 48370-49097	F	FIB
Klebsiella pneumoniae	IncR IncN	CP027047	53.495	vagCD	9615..10031, 9388..9618	R
Klebsiella pneumoniae	tig00001255_pilon	CP036444	53.634	relE-Xre like, Bro-Abr like	15194..15502, 15502..15789; 26599..27390, 26372..26602	ND
Klebsiella pneumoniae	unnamed2	CP031794	53.774	relE-Xre like	38463..38771, 38771..39058	ND
Klebsiella pneumoniae	unnamed6	CP031806	53.943	Bro-ArsR like, relE-Xre like	11322..12104, 11095..11325; 51967..52275, 52275..52562	ND
Klebsiella pneumoniae	pKpvST147B_NDM-1	CP040728	53.955	vagCD	3729..4145, 4142..4372	F	FIB
Klebsiella pneumoniae	pNDM-HN380	JX104760	54.035	none		X	X3
Klebsiella pneumoniae	pKPN5047	KC311431	54.035	none		X
Klebsiella pneumoniae	pNDM1_020049	CP028786	54.035	none		X	X3
Klebsiella pneumoniae	pNDM1_020135	CP037965	54.035	none		X	X3
Klebsiella pneumoniae	pNDM-1fa	CP014757	54.064	vagCD	61438-52081	F	FIB or FII
Klebsiella pneumoniae	tig00000217	CP021941	54.064	vagCD	9358..9774, 9131..9361	F	FIB
Klebsiella pneumoniae	tig00000200	CP021947	54.064	vagCD	11370..11786, 11783..12013	F	FIB
Klebsiella pneumoniae	p1_095080	CP036363	54.11	none		N
Klebsiella pneumoniae subsp. ozaenae	unnamed5	CP027617	54.242	none		ND
Klebsiella pneumoniae	tig00000003	CP021760	54.404	relE-Xre like	38142..38450, 37855..38142	ND
Klebsiella pneumoniae FCF3SP	pKPC_FCF/3SP	CP004367	54.605	MNT-HEPN like		N
Klebsiella pneumoniae	pKp314/11a	KX276209	54.609	MNT-HEPN like	19859..20149, 20146..20547	N
Klebsiella pneumoniae	pSg1-2	CP012428	54.744	none		F	FIB
Klebsiella pneumoniae	unnamed6	CP033624	54.773	relE-Xre like	39462..39770, 39770..40057	ND
Klebsiella pneumoniae	p1_040035	CP028794	54.847	relE-Xre like	50967..51275, 51275..51562	ND
Klebsiella pneumoniae	unnamed4	CP034049	54.88	relE-Xre like	20935..21243, 21243..21530	ND
Klebsiella pneumoniae	unnamed4	CP034057	54.88	relE-Xre like	25812..26120, 26120..26407	ND
Klebsiella pneumoniae	unnamed	CP027046	55.018	relE-Xre like	39136..39444, 39444..39731	ND
Klebsiella pneumoniae	p48896_4	CP024433	55.118	relE-Xre like	25065..25373, 24778..25065	ND
Klebsiella pneumoniae	pKp616_2	CP026497	55.141	none		L/M
Klebsiella pneumoniae	pKPC12_015625	CP033395	55.373	vagCD	21588..22004, 21361..21591	R
Klebsiella pneumoniae	pKPC12_115068	CP036367	55.373	vagCD		R
Klebsiella pneumoniae	4	LR025094	55.398	relE-Xre like	37517..37825, 37825..38112	ND
Klebsiella pneumoniae	_Phage_Kpneumoniae_MS6671	LN824139	55.416	relE-Xre like	40909-41504	ND
Klebsiella pneumoniae	pKP1433	JX397875	55.417	vagCD	35636-36279	F	FIB
Klebsiella pneumoniae	pKp196; TIET-4200	KX397572	55.902	MNT-HEPN like	20913..21203, 21200..21601	N
Klebsiella pneumoniae ST272	pK45-67VIM	HF955507	56.171	PIN-HEPN like		N
Klebsiella pneumoniae	unnamed 4	CP015504	56.23	relE-Xre like	42101-42696	ND
Klebsiella pneumoniae	unnamed2	CP040731	56.271	pfam13420-TIGR01764, MNT-HEPN like	23232..23786, 22441..22998; 31495..31785, 31097..31498	R
Klebsiella pneumoniae	pKp_Goe_414-6	CP018343	57.266	pemIK	43409-44000	F	FII
Klebsiella pneumoniae	pBK13043-2	CP020839	57.58	none		X	X3
Klebsiella pneumoniae	unnamed4	CP032198	58.029	none		F	FII
Klebsiella pneumoniae subsp. pneumoniae KPNIH24	pKPN-819	CP008799	58.05	mazF-like/ccdA		X	X3
Klebsiella pneumoniae subsp. pneumoniae KPNIH24	pKPN-819	CP008799	58.05	pfam13420-TIGR01764, relE-RHH like	29780..30385, 30568..31125; 35176..35475, 34923..35186	X	or ColRNAi
Klebsiella pneumoniae	pKp616_1	CP026496	58.11	none		N
Klebsiella pneumoniae	pOW16C2	KF977034	59.228	None		N
Klebsiella pneumoniae	pF127_2	CP026142	59.379	none		L/M
Klebsiella pneumoniae	pNDM1_LL34	CP025965	59.73	none		N
Klebsiella pneumoniae	p1_115068	CP036368	59.798	none		N
Klebsiella pneumoniae	unnamed3	CP040178	59.952	none		N
Klebsiella pneumoniae	pDA11912.3	CP030068	60.011	MNT-HEPN like	47964..48254, 47566..47967	R
Klebsiella pneumoniae	pKPN-af73	CP026184	60.046	none		ND
Klebsiella pneumoniae	pNDM-KP14003	CP041938	60.125	none		X	X3
Klebsiella pneumoniae	pKPC2_L111	CP030134	60.307	vagCD	24920..25336, 25333..25563	R
Klebsiella pneumoniae	p1502320-1	CP031578	60.477	none		ND
Klebsiella pneumoniae	pKp_Goe_473-4	CP018691	61.007	relE-Xre like, VagCD	8934-9525; 14907-15550	F	FIB
Klebsiella pneumoniae	unnamed4	CP017989	61.011	vagCD; relE-Xre like	47257-47900; 53282-53873	F	FIB
Klebsiella pneumoniae	pKp_Goe_579-4	CP018316	61.012	Repeated		IncR
Klebsiella pneumoniae	pKPN-0c4e	CP026182	61.178	mazF-RHH like	5145..5450, 4925..5143	R
Klebsiella pneumoniae	pKPS30	KF793937	61.228	vagCD	57017-57660	F	FIB
Klebsiella pneumoniae	pKp202_4	CP041086	61.718	vagCD	34838..35254, 34611..34841	R	R or FIA
Klebsiella pneumoniae	pOXA-48	JN626286	61.881	pemIK		L/M
Klebsiella pneumoniae subsp. pneumoniae	pKPC-e4e	CP009864	62.589	none		N
Klebsiella pneumoniae subsp. pneumoniae	pKPC-e4e	CP009864	62.589	pfam13420-TIGR01764	38176..38730, 37385..37942	N
Klebsiella pneumoniae	pKPoxa-48N1	KC757416	62.592	pemIK	39320-39911	L/M
Klebsiella pneumoniae	pKpn70742_2	CP023251	63.075	none		L/M
Klebsiella pneumoniae	unnamed2	CP016925	63.291	ccdAB	2415-2940	F	FIB
Klebsiella pneumoniae	pKp202_3	CP041085	63.499	pemIK	14435..14767, 14176..14433	L/M
Klebsiella pneumoniae	unnamed	KC335143	63.578	pemIK	9146-9737	L/M
Klebsiella pneumoniae	pKp_Goe_579-3	CP018315	63.587	Repeated		L/M
Klebsiella pneumoniae	pKp_Goe_414-5	CP018342	63.588	pemIK	33518-34109	L/M
Klebsiella pneumoniae	pKp_Goe_473-3	CP018690	63.589	pemIk	18418-19009	L/M
Klebsiella pneumoniae	unnamed2	CP032174	63.589	none		L/M
Klebsiella pneumoniae	p72_LM_OXA48	CP034283	63.589	pemIK	14435..14767, 14176..14433	L/M
Klebsiella pneumoniae	IncLM	CP027039	63.589	pemIK	46833..47165, 46574..46831	L/M
Klebsiella pneumoniae	pOXA-48_980	LR025091	63.589	pemIK		L/M
Klebsiella pneumoniae	pOXA-48_920	LR025095	63.592	pemIK	14435..14767, 14176..14433	L/M
Klebsiella pneumoniae	pKp_Goe_795-2	CP018461	63.593	pemIK	51790-52381	L/M
Klebsiella pneumoniae	p704SK6_4	CP022147	63.605	none		L/M
Klebsiella pneumoniae	pKPC-e937	CP026394	63.725	MNT-RHH like	6211..6564, 5801..6163	F	FII
Klebsiella pneumoniae	pNU-CRE047_4	CP025041	63.772	none		X	X3
Klebsiella pneumoniae	pKPN-c4ac	CP026173	64.271	none		F	FIB
Klebsiella pneumoniae	pKp1050-4	CP023420	64.94	none		N
Klebsiella pneumoniae subsp. pneumoniae	p2	CP034041	65.202	pemIK	14435..14767, 14176..14433	L/M
Klebsiella pneumoniae subsp. pneumoniae	p18-43_03	CP023556	65.209	relE-Xre like	15535..15843, 15248..15535	ND
Klebsiella pneumoniae	pKpn70742_1	CP023250	65.276	none		R
Klebsiella pneumoniae	pKpvOXA-48	CP031374	65.38	pemIK	6214..6546, 6548..6805	L/M
Klebsiella pneumoniae	unnamed2	CP031940	65.404	vagCD	58476..58892, 58249..58479	F	FIA
Klebsiella pneumoniae	unnamed5	CP031805	65.454	none		L/M
Klebsiella pneumoniae	pOXA48_L111	CP030135	65.5	none		L/M
Klebsiella pneumoniae	pKo6	KC958437	65.549	none		N
Klebsiella pneumoniae	unnamed3	CP032170	65.672	none		L/M
Klebsiella pneumoniae	unnamed3	CP027150	65.684	vagCD	6442..6858, 6855..7085	R
Klebsiella pneumoniae	p_incR_DHQP1002001	CP016812	65.887	vagCD	15819-16330	F	FII
Klebsiella pneumoniae	pKp_EN53_9_IncLM	CM014763	65.98	pemIK	20892..21224, 21226..21483	L/M
Klebsiella pneumoniae	p704SK6_3	CP022146	65.998	vagCD	45566..45982, 45979..46209	F	FIB
Klebsiella pneumoniae	pGSU10-3-3	AP018674	66.25	pemIK, higBA	3462..3794, 3203..3460; 58677..58997, 58409..58687	F	FII or N
Klebsiella pneumoniae	pCAV1417-67	CP018350	66.92	vagCD	5967-6610	F	FIB
Klebsiella pneumoniae	pKp_Goe_070-2	CP018452	67.1	pemIK	16636-17227	L/M
Klebsiella pneumoniae	pKp_Goe_208-2	CP018449	67.101	pemIK	6208-6799	L/M
Klebsiella pneumoniae	pIncX3	CP036195	67.237	none		X	X3
Klebsiella pneumoniae	pKP96	EU195449	67.85	none		N
Klebsiella pneumoniae	unnamed4	CP033629	67.867	pemIK	2802..3134, 2543..2800	F	FII
Klebsiella pneumoniae	pCTXM360	EU938349	68.018	pemIK	39176-39767	L/M
Klebsiella pneumoniae	pKp145/11b	KX118608	68.582	pfam13420-TIGR01764	11147..11701, 11935..12492	L/M
Klebsiella pneumoniae	pKp_Goe_579-6	CP018314	68.601	relE-Xre like		ND
Klebsiella pneumoniae	unnamed4	CP025215	68.637	none		X	X3
Klebsiella pneumoniae	unnamed2	CP028992	68.953	bro-Abr like, bro-Abr like, relE-Xre like	8764..9555, 8537..8767; 13889..14680, 14677..14907; 25777..26085, 25490..25777	ND
Klebsiella pneumoniae	tig00000185_pilon	CP021953	69.541	pfam13420-TIGR01764	67155..67709, 66364..66921	R
Klebsiella pneumoniae	pCRKP-2297_3	CP024837	69.628	relE-Xre like	28349..28657, 28062..28349	ND
Klebsiella pneumoniae	pPMK1-C	CP008932	69.947	ccdAB;higBA; MNT-HEPN like	4150-4675; 33178-33766; 64493-65181	F	FII
Klebsiella pneumoniae	pKF3-70	FJ494913	70.057	none		F	FII
Klebsiella pneumoniae	unnamed3	CP041937	70.174	none		F	FII
Klebsiella pneumoniae	unnamed2	CP014298	70.438	pemIk		L/M
Klebsiella pneumoniae	tig00000857	CP021712	70.457	pfam13420-TIGR01764, vagCD	15100..15654, 14309..14866; 20556..20972, 20969..21199	R	R or FIA
Klebsiella pneumoniae	pKP121-3	CP031852	70.498	none		ND
Klebsiella pneumoniae subsp. pneumoniae	unnamed3	CP041095	70.501	relE-Xre like	54990..55319, 55300..55581	ND
Klebsiella pneumoniae subsp. pneumoniae	p2	CP033948	70.586	pemIK, vagCD, vagCD, mazF-RHH like	2802..3134, 2543..2800; 42956..43372, 43369..43599; 47819..48235, 48232..48462; 52646..52951, 52426..52644	F	FIA or FII
Klebsiella pneumoniae	unnamed1	CP029135	70.613	vagCD	64335..64751, 64108..64338	R	R or FIA
Klebsiella pneumoniae	9	FJ223607	70.655	MNT-HEPN like	52245-52939	N
Klebsiella pneumoniae	unnamed4	CP031804	70.656	none		ND
Klebsiella pneumoniae	tig00000084_pilon	CP026753	70.73	vagCD, pfam13420-TIGR01764	38941..39357, 38714..38944; 44259..44813, 45047..45604	R	R or FIA
Klebsiella pneumoniae subsp. pneumoniae PittNDM01	plasmid3	CP006801	70.814	vagCD		F	FIB
Klebsiella pneumoniae	unnamed3	CP028931	70.829	pfam13420-TIGR01764, vagCD	28467..29021, 27676..28233; 33923..34339, 34336..34566	R	R or FIA
Klebsiella pneumoniae	unnamed1	CP016919	70.83	vagCD	64662-65305	F	FIB
Klebsiella pneumoniae	pKp1050-3	CP023419	70.869	none		L/M
Klebsiella pneumoniae	pDT1	CP019078	70.987	pemIK	49750..50082, 49491..49748	L/M
Klebsiella pneumoniae	pDT12	CP019080	70.987	pemIK		L/M
Klebsiella pneumoniae	unnamed1	CP024490	71.104	vagCD, mazF-RHH like, GNAT-RHH like, relE-RHH like	20437..20853, 20850..21080; 21888..22193 , 21668..21886; 58597..59079, 58322..58609; 69614..69901, 69375..69614	F	FIA
Klebsiella pneumoniae	unnamed2	CP024484	71.104	vagCD, mazF-RHH like, GNAT-RHH like, relE-RHH like		F	FIA
Klebsiella pneumoniae	pIncFIA	CP036329	71.246	pemIK, vagCD, vagCD, mazF-RHH like	2802..3134, 2543..2800; 43620..44036, 44033..44263; 48483..48899, 48896..49126 ; 53310..53615, 53090..53308	F	FIA
Klebsiella pneumoniae	pIncFIA-1502320	CP031581	71.335	pfam12568-pfam00440, vagCD	857..1966, 2071..2715; 16075..16491, 16488..16718	F	FIA
Klebsiella pneumoniae	pJEG011	KC354801	71.446	pemIK	7914-8505	L/M
Klebsiella pneumoniae	p34618-71.572kb	CP010396	71.572	pfam13420-TIGR01764; PIN-ArbB like	29306-30651; 36569-37212	R
Klebsiella pneumoniae	unnamed2	CP024544	71.587	none		F	FII
Klebsiella pneumoniae	unnamed4	CP027699	71.749	pfam13420-TIGR01764	23386..23940, 24174..24731	L/M
Klebsiella pneumoniae	pF132_2	CP026147	71.854	pemIK, vagCD	10206..10538, 10540..10797; 68408..68824, 68821..69051	F	FII
Klebsiella pneumoniae subsp. pneumoniae	pKpvST383L_2	CP034202	72.057	pemIK	56854..57186, 57188..57445	L/M
Klebsiella pneumoniae	unnamed1	CP016927	72.093			F	FII
Klebsiella pneumoniae	unitig_3j2_linear_pilon	CP021957	72.122	relE-Xre like	22080..22388, 21793..22080	ND
Klebsiella pneumoniae	unitig_5	CP020066	72.663	relE-RHH like, pfam13420-TIGR01764	840..1139, 1129..1392; 63493..64098 , 62753..63310	ColRNAi	or N
Klebsiella pneumoniae	pCRKP-1215_3	CP024841	72.689	relE-Xre like, relE-Xre like	40729..41037, 41037..41324; 71240..71548, 70953..71240	ND
Klebsiella pneumoniae	unnamed_2	CP010575	72.864	Fdomain	53516-54159;60055-61421	R
Klebsiella pneumoniae	unnamed2	CP032224	73.056	relE-Xre like	23494..23802, 23207..23494	ND
Klebsiella pneumoniae	pKP33	CM004510	73.152	none		N
Klebsiella pneumoniae	unnamed3	CP017988	73.221	relE-Xre like	48582-49177	ND
Klebsiella pneumoniae	pNH25.4	CP024878	73.339	none		L/M
Klebsiella pneumoniae	tig00000002	CP020110	73.467	vagCD, pfam13420-TIGR01764	594..1010, 367..597; 66571..67176, 67359..67916	R
Klebsiella pneumoniae	unnamed3	CP032197	73.502	pfam13420-TIGR01764, vagCD	20847..21401, 20056..20613; 41833..42249 , 42246..42476	F	FIA
Klebsiella pneumoniae	pBK30661	KF954759	73.636	vagCD	67826-68469	F	FIA
Klebsiella pneumoniae 30660/NJST258_1	pNJST258N2	CP006926	73.636	vagCD		F	FIB
Klebsiella pneumoniae 30660/NJST258_1	pNJST258N2	CP006926	73.636	pfam13420-TIGR01764, vagCD	47618..48172, 46827..47384; 67826..68242, 68239..68469	F	FIA
Klebsiella pneumoniae subsp. pneumoniae	pKPC2_020143	CP028547	73.791	vagCD	19409..19825, 19182..19412	F	FII
Klebsiella pneumoniae	unnamed3	CP033776	73.896	none		F	FIA
Klebsiella pneumoniae	pKp1756	CP019220	73.952	None		F	FII
Klebsiella pneumoniae	pR50-74	CP040362	74.011	none		R	or FIA
Klebsiella pneumoniae subsp. pneumoniae	pQnrB52_020046	CP028782	74.017	none		F	FIA
Klebsiella pneumoniae UHKPC07	pUHKPC07-74.026kb	CP011987	74.026	GNAT-RHH like		X	X3
Klebsiella pneumoniae	pKPN1482-3	CP020844	74.177	none		L/M
Klebsiella pneumoniae	unitig_4	CP020065	74.54	higBA, MNT-HEPN like	17086..17406, 17396..17674; 65534..65824, 65136..65537	F	FII or FIA
Klebsiella pneumoniae	unnamed2	CP033775	74.543	relE-Xre like	39333..39662, 39071..39352	ND
Klebsiella pneumoniae	tig00000002	CP021546	74.66	hicAB-like	46452..46634, 46659..47096	I	I2
Klebsiella pneumoniae	pRYC-OXA48	CM017266	74.686	pemIK	64920..65252, 65254..65511	L/M
Klebsiella pneumoniae	unitig_3	CP021754	74.751	hicAB-like	45517..45699, 45724..46161	I	I2
Klebsiella pneumoniae	1	CP013712	74.973	GNAT-RHH like	50775-51526	ND
Klebsiella pneumoniae	12	FJ223605	75.617	none		N
Klebsiella pneumoniae subsp. pneumoniae	pKPC-63d	CP009773	75.618	vagCD		F	FIB
Klebsiella pneumoniae subsp. pneumoniae	pKPC-63d	CP009773	75.618	pfam13420-TIGR01764, vagCD	47618..48172, 46827..47384; 71496..71912, 71909..72139	F	FIA
Klebsiella pneumoniae	pKp_SE1_NDM	CM010662	75.627	pemIK	74309..74641, 74050..74307	L/M
Klebsiella pneumoniae	pKp_Goe_473-5	CP018688	75.838	relE-Xre like		ND
Klebsiella pneumoniae	pKPN528-3	CP020856	76.158	vagCD	21198..21614, 21611..21841
Klebsiella pneumoniae	tig00000002jNODE_23	CP021742	76.179	none		L/M
Klebsiella pneumoniae	pCAV1016-76	CP017936	76.186	pemIK	63365-63956	L/M
Klebsiella pneumoniae	unnamed11	CP014296	76.205	none		ND
Klebsiella pneumoniae	pWSZBR	CP015991	76.251	vagCD (2)	7444-8087, 65316-65959	F	FII
Klebsiella pneumoniae	tig00000218j2847_linear	CP021942	76.739	relE-Xre like	47965..48273, 48273..48560	ND
Klebsiella pneumoniae	unnamed3	CP034048	76.757	pemIK	2802..3134, 2543..2800	F	FII
Klebsiella pneumoniae	pINF237_03	CP032836	76.772	GNAT-RHH like	73715..74197, 73434..73724	ND
Klebsiella pneumoniae	pMR0617tem	CP024461	77.269	MNT-HEPN like, relE-Xre like	23883..24173, 24170..24571; 44576..44905 , 44314..44595	ND
Klebsiella pneumoniae	pB12AN_1	CP026156	77.359	relE-COG2442 like	69270..69518, 69647..70213	L/M
Klebsiella pneumoniae DMC1097	pDMC1097-77.775kb	CP011978	77.775	hicBA		F	FII
Klebsiella pneumoniae DMC1097	pDMC1097-77.775kb	CP011978	77.775	hicAB, pfam13420-TIGR01764	11478..11915, 11271..11453; 70937..71542, 70197..70754	I	I2
Klebsiella pneumoniae	pKPC_CAV1596-78	CP011645	77.801	domain pfam13420-TIGR01764;	70235-71580	F	FII
Klebsiella pneumoniae	pBK15692	KC845573	77.801	hicAB like	11320-11964	I	I2 or FII
Klebsiella pneumoniae	pCAV1344-78	CP011621	77.808	none		F	FII
Klebsiella pneumoniae	pCAV1193-78	CP013326	77.808	none		F	FII
Klebsiella pneumoniae	p002SK2_B	CP025517	77.809	pfam13420-TIGR01764, vagCD	9864..10418, 10652..11209; 76882..77298, 76655..76885	R	or FIA
Klebsiella pneumoniae	unnamed2	CP028480	77.91	relE-Xre like	66682..67011, 66420..66701	ND
Klebsiella pneumoniae	unnamed3	CP023934	77.986	higBA	21947..22267, 21679..21957	R
Klebsiella pneumoniae	unnamed6	CP032191	78.188	relE-Xre like	28319..28627, 28032..28319	ND
Klebsiella pneumoniae	pKpQIL-LS6	JX442975	78.227	none		F	FIB
Klebsiella pneumoniae	tig00000856	CP021711	78.638	none		F	FII
Klebsiella pneumoniae	unnamed1	CP040730	79.244	MNT-HEPN like, MNT-HEPN like	33891..34181, 33493..33894; 73586..73876, 73188..73589	R
Klebsiella pneumoniae	pNL194	GU585907	79.307	MNT-HEPN like	14290-14984	N
Klebsiella pneumoniae	tig00000009_pilon	CP021861	79.489	hicAB, pfam13420-TIGR01764	32788..33225, 33250..33432; 52624..53178, 53412..53969	I	I2
Klebsiella pneumoniae	pBA33875_IncR	CP035182	79.592	none		R
Klebsiella pneumoniae	tig00000004	CP021761	79.767	vagCD	77233..77649, 77646..77876	R
Klebsiella pneumoniae	p08EU827_2	CP025578	80.272	MNT-HEPN like	52220..52510, 52507..52908 133	R	R or FIA
Klebsiella pneumoniae subsp. pneumoniae KPNIH27	pKPN-068	CP007733	80.411	pemIK		L/M
Klebsiella pneumoniae	pKPC-edb7	CP026395	80.642	none		L/M
Klebsiella pneumoniae subsp. pneumoniae Kp13	pKP13e	CP003998	81.071	relE-Xre like		A/C
Klebsiella pneumoniae	unnamed2	CP034761	81.092	vagCD, relE-PHD like, pfam12658-pfam00126	12220..12636, 11993..12223; 48760..49041, 48519..48770; 60649..61863, 61891..62196	N	N or FIB or X1
Klebsiella pneumoniae	unnamed3	CP029138	81.137	none		L/M
Klebsiella pneumoniae	pKPNH54.2	CP024918	81.261	none		I
Klebsiella pneumoniae	pKp_Goe_414-4	CP018341	81.641	relE-Xre like	30305-30896	ND
Klebsiella pneumoniae	tig00000216_u	CP021949	81.698	relE-Xre like	28020..28328, 27733..28020	ND
Klebsiella pneumoniae	pKp_Goe_414-3	CP018340	81.939	mazEF, ccdAB,higBA	42922-43167, 47503-48028, 77841-78429	F	FIB or FII
Klebsiella pneumoniae	pCTXM65_115068	CP036366	82.649	pemIK, higBA	2802..3134, 2543..2800; 51708..52028, 52018..52296	F	FII
Klebsiella pneumoniae subsp. pneumoniae	unnamed4	CP041103	82.819	relE-Xre like, pfam12658-pfam00126	13916..14266, 13609..13911; 19581..20795, 20823..21128	A/C	A/C2
Klebsiella pneumoniae	unnamed6	CP032212	83.015	none		R	R or FIA
Klebsiella pneumoniae	pF138_3	CP026152	83.26	vagCD, pemIK	17561..17977, 17974..18204; 47857..48189, 48191..48448	F	FII or R
Klebsiella pneumoniae	unitig_3	CP020064	83.376	none		F	FII
Klebsiella pneumoniae	pKp28	CP011999	83.399	ccdAB,vagCD	5808-6333; 8129-8772	F
Klebsiella pneumoniae	pNU-CRE047_3	CP025040	83.541	none		F	FII
Klebsiella pneumoniae	pBK31551	JX193301	83.712	none		F	FII
Klebsiella pneumoniae	pUCLAOXA232-3.X	CP012569	83.73	vagCD, ccdAB	25753-26396, 36868-37086	F	FIB
Klebsiella pneumoniae	_Plasmid_E_Kpneumoniae_MS6671	LN824138	84.94	VapBC, PemIK	15100-15749; 19239-19830	F	FII
Klebsiella pneumoniae	unnamed 3	CP015503	84.941	pemIK; VapBC	45997-46588; 50078-50727	F	FIB
Klebsiella pneumoniae	pHg	CP006662	85.161	vagCD	80306-80949	N
Klebsiella pneumoniae	unitig_3	CP018819	85.161	vagCD	73329-73972	F	FIB
Klebsiella pneumoniae subsp. pneumoniae	pQnrS1_020079	CP029382	85.185	relE-Xre like	69340..69669, 69650..69931	ND
Klebsiella pneumoniae	p38544-85.403kb	CP010362	85.403	ccdAB; domain pfam13420-TIGR01764; vagCD	6564-7116; 15262-16607; 22524-23167	R
Klebsiella pneumoniae	unnamed4	CP032226	85.41	none		F	FII
Klebsiella pneumoniae subsp. pneumoniae KPNIH24	pKPC-484	CP008798	85.473	vagCD		R
Klebsiella pneumoniae	p3s1	CP034126	85.665	relE-Xre like	67004..67333, 67314..67595	ND
Klebsiella pneumoniae	unnamed1	CP028991	85.698	vagCD	17445..17861, 17218..17448	F	FIB
Klebsiella pneumoniae	pKP8-1	CP025637	86.207	mazF-RHH like, vagCD, GNAT-RHH like	5777..6082, 6084..6302; 12431..12847, 12204..12434; 85077..85371, 85359..85625	ND
Klebsiella pneumoniae 30684/NJST258_2	p30684_2b	CP006922	86.232	MNT-HEPN like		F	FII
Klebsiella pneumoniae	pKPC-LK30	KC405622	86.518	vagCD	79980-80623	RepB
Klebsiella pneumoniae	pF132_3	CP026148	86.589	higBA, relE like-higA	24283..24603, 24593..24871; 24872..25285, 24593..24871	F	FIB or FII
Klebsiella pneumoniae	pF77_3	CP026139	86.594	relE like-higA, higBA	35556..35969, 35970..36248; 36238..36558, 35970..36248	F	FIB or FII
Klebsiella pneumoniae	p1502320-3	CP031580	86.8	COG5654-COG5642 like	14309..14779, 13869..14312	ND
Klebsiella pneumoniae	p4-L388	CP029223	87.095	relE-Xre like	67236..67565, 67546..67827	ND
Klebsiella pneumoniae	p4_L39	CP033957	87.095	relE-Xre like	23739..24068, 23477..23758	ND
Klebsiella pneumoniae	pNDM-OM	JX988621	87.185	pemIK		L/M
Klebsiella pneumoniae	unnamed3	CP025214	87.395	hicAB-like, mazF like-ccdA	67163..67345, 67371..67814; 70274..70675, 70675..70893	F	FII
Klebsiella pneumoniae	tig00000183	CP021698	87.411	MNT-HEPN like, mazF-RHH like	55114..55404, 54716..55117; 77825..78130, 78132..78350	R
Klebsiella pneumoniae	unnamed2	CP036447	87.465	vagCD	59216..59632, 59629..59859	R
Klebsiella pneumoniae	unnamed3	CP023927	88.025	relE-Xre like	54536..54844, 54844..55131	ND
Klebsiella pneumoniae subsp. pneumoniae MGH 78578	pKPN5	CP000650	88.582	none		F
Klebsiella pneumoniae	pKPC_CAV1042-89	CP018669	88.688	pemIK	31852-32443	L/M
Klebsiella pneumoniae	pUCLAOXA232-3	CP012564	88.8	vagCD, ccdAB	30823-31466; 41938-42461	F	FIB
Klebsiella pneumoniae	NY9_p3	CP015388	89.067	pemIK	2543-3134	F	FII
Klebsiella pneumoniae	p3	CP026589	89.247	none		F	FII
Klebsiella pneumoniae	unnamed3	CP024194	89.345	vagCD	80773..81189, 80546..80776	R	R or FIA
Klebsiella pneumoniae	unnamed3	CP024566	89.345	vagCD	80773..81189, 80546..80776	R	R or FIA
Klebsiella pneumoniae	unnamed3	CP024524	89.345	vagCD	80773..81189, 80546..80776	R	R or FIA
Klebsiella pneumoniae	unnamed3	CP024531	89.345	vagCD	80773..81189, 80546..80776	R	R or FIA
Klebsiella pneumoniae	unnamed3	CP024538	89.345	vagCD	80773..81189, 80546..80776	R	R or FIA
Klebsiella pneumoniae	unnamed3	CP024552	89.345	vagCD	80773..81189, 80546..80776	R	R or FIA
Klebsiella pneumoniae	unnamed3	CP024559	89.345	vagCD	80773..81189, 80546..80776	R	R or FIA
Klebsiella pneumoniae	tig00000003	CP021959	89.382	higBA, vagCD, mazF-RHH like	21014..21334, 21324..21602; 81732..82148, 82145..82375; 83158..83463, 82938..83156	F	FII
Klebsiella pneumoniae	pKP21AC2	CP031564	89.508	relE-Xre like, pfam12658-pfam00126	48399..48749, 48092..48394; 58875..60089, 60117..60422	A/C
Klebsiella pneumoniae	pCAV1016-90	CP017935	89.621	ccdAB, vagCD	14916-15441; 44285-44873	F	FIB
Klebsiella pneumoniae	tig00000001	CP021741	89.621	mazF-RHH like, higBA	18900..19205, 18680..18898; 48317..48637, 48049..48327	R
Klebsiella pneumoniae	unnamed3	CP034056	89.709	pemIK	2802..3134, 2543..2800	F	FII
Klebsiella pneumoniae subsp. pneumoniae KPNIH27	pKPN-a41	CP007735	89.77	ccdAB		R
Klebsiella pneumoniae	pSg1-NDM	CP011839	90.103	relE-Xre like	21016-21607	R
Klebsiella pneumoniae	unnamed3	CP024573	90.173	vagCD	81601..82017, 81374..81604	R	R or FIA
Klebsiella pneumoniae	tig00001189	CP021688	90.199	none		R	R or FIA
Klebsiella pneumoniae	unnamed13	CP014297	90.274	relE-Xre like		F	FII
Klebsiella pneumoniae	pFOX-7a	HG934082	90.439	pemIk	55376-55967	L/M
Klebsiella pneumoniae	unnamed1	CP032176	90.682	vagCD, PIN-HEPN like, PIN like-vapB, pfam13420-TIGR01764	51911..52327, 51684..51914; 68233..68628, 67685..68221; 68233..68628, 68625..68876; 78214..78768, 77423..77980	R	R or FIA
Klebsiella pneumoniae	pKp_Goe_070-1	CP018451	90.684	vagCD	19109-19752	F	FIB
Klebsiella pneumoniae	pKp_Goe_208-1	CP018448	90.685	vagCD	43087-43730	F	FIB
Klebsiella pneumoniae	unnamed2	CP023938	91.069	vagCD, pemIK	38287..38703, 38700..38930; 69953..70285, 70287..70544	F	FII
Klebsiella pneumoniae 342	pKP91	CP000966	91.096	mazF-RHH like		F	FII
Klebsiella pneumoniae	pINF237_02	CP032835	93.621	relBE, relE-PHD like, hicAB like, mazF-AbrB like, relBE	2040..2321, 1774..2043; 21903..22202, 22199..22450; 30631..30876, 30290..30634; 36702..37034, 37034..37279; 49833..50132, 50122..50385	R	R or FII
Klebsiella pneumoniae	pKPN-0d7f	CP026174	93.68	none		ND
Klebsiella pneumoniae	unnamed3	CP032188	93.87	relE-COG2442 like, vagCD, mazF like-ccdA, hicAB like	17794..18042, 17092..17667; 43219..43635, 43632..43862; 54552..54857, 54334..54552; 57883..58065, 57414..57857	F	FII
Klebsiella pneumoniae	pKF3-94	FJ876826	94.219	ccdAB	17019-17544	F	FIB
Klebsiella pneumoniae	pKPN-6a23	CP026181	94.405	none		ND
Klebsiella pneumoniae	pKp_Goe_629-2	CP018366	94.434	GNAT-RHH like	74998-75801	F	FII
Klebsiella pneumoniae	plasmid1	CP009116	94.76	none		F	FIB
Klebsiella pneumoniae	I	FO834904	95.087	higBA; vagCD; relE-phd like	13379-13967; 69571-69987; 85561-86096	F	FII
Klebsiella pneumoniae	IncFIB	CP027056	95.481	vagCD	30772..31188, 31185..31415	F	FIB
Klebsiella pneumoniae	pF93-2_1	CP026158	95.56	relBE, pemIK	18280..18474, 18474..18713; 42581..42913, 42915..43172	F	FII
Klebsiella pneumoniae	pc15-k	HQ202266	95.626	none		F	FIB
Klebsiella pneumoniae	pKp_EN53_4_IncFIIK	CM014762	95.757	pfam13420-TIGR01764, vagCD	8970..9524, 8179..8736; 19899..20315, 20312..20542	F	FII
Klebsiella pneumoniae	pKp_Goe_473-2	CP018689	96.07	relE-Xre like	65561-66218	A/C
Klebsiella pneumoniae	pKp_Goe_579-2	CP018318	96.082	Repeated		A/C
Klebsiella pneumoniae	unnamed2	CP040994	96.085	vagCD, mazF-RHH like	981..1397, 754..984; 15453..15758, 15760..15978	F	FIA
Klebsiella pneumoniae	pCRKP-1215_2	CP024840	96.185	none		F	FII
Klebsiella pneumoniae	pCRKP-2297_2	CP024836	96.185	none		F	FII
Klebsiella pneumoniae	pDA33140-96	CP029586	96.19	relE-Xre like, vagCD	50667..50996, 50405..50686; 76402..76818, 76815..77045	F	FIB
Klebsiella pneumoniae	p4_1_2.2	CP023841	96.19	relE-Xre like, vagCD	65030..65359, 64768..65049; 90765..91181, 91178..91408	F	FIB
Klebsiella pneumoniae	unnamed1	CP036446	96.395	hicAB, mazF like-ccdA	32664..33107, 32456..32638; 35664..35969, 35969..36187	F	FII
Klebsiella pneumoniae	pKPC_CAV1596-97	CP011646	96.702	ccdAB, MNT-HEPN like	5809-6334; 15263-15951	F
Klebsiella pneumoniae	tig00001186	CP021687	96.814	hicAB-like, mazF like-ccdA, vagCD, pfam13420-TIGR01764, MNT-HEPN like	61341..61523, 61549..61992; 64549..64854, 64854..65072; 75763..76179, 75536..75766; 77972..78526 , 78760..79317; 94289..94579, 94576..94977	F	FII
Klebsiella pneumoniae	pKPN-9729	CP026180	97.198	none		F	FIB or FII
Klebsiella pneumoniae	pKPN1482-2	CP020843	97.202	higBA, mazF-RHH like, vagCD	15736..16056, 15468..15746; 43093..43398, 43400..43618; 44408..44824, 44181..44411	F	FII
Klebsiella pneumoniae	tig00000006	CP021961	97.389	COG5654-COG5642 like	3394..3864, 2954..3397	H	HI1B
Klebsiella pneumoniae	pDA11912.2	CP030067	97.903	mazF-RHH like, higBA, relE like-higA	26596..26901, 26376..26594; 52474..52794, 52784..53062; 53063..53476, 52784..53062	F	FII
Klebsiella pneumoniae	pK245	DQ449578	98.264	none		F	FIB
Klebsiella pneumoniae	unnamed4	CP024510	98.344	mazF-RHH like	27602..27907, 27382..27600	F	FII
Klebsiella pneumoniae subsp. pneumoniae	unnamed3	CP041102	98.807	pemIK	2802..3134, 2543..2800	F	FII
Klebsiella pneumoniae	unnamed3	CP032166	99.048	pemIK, higBA, vagCD	32105..32437, 32439..32696; 47113..47433, 46845..47123; 82264..82680, 82677..82907	F	FII or R
Klebsiella pneumoniae	pBA33875_KPC2	CP035181	99.082	none		ND
Klebsiella pneumoniae	unnamed3	CP023950	99.251	mazF-RHH like	27252..27557, 27559..27777	ND
Klebsiella pneumoniae	pCR-HvKP1-p3	CP040536	99.717	none		I	I1
Klebsiella pneumoniae	pCR-HvKP5-p3	CP040548	99.717	none		I	I1
Klebsiella pneumoniae	pCR-HvKP4-p3	CP040542	99.722	none		I	I1
Klebsiella pneumoniae	unnamed2	CP023910	100.207	pfam13420-TIGR01764, MNT-HEPN like, mazF-RHH like	31265..31819, 30474..31031; 39531..39821, 39133..39534; 49391..49696, 49171..49389	ND
Klebsiella pneumoniae	pGMI16-006_2	CP028178	100.222	MNT-HEPN like, pfam13420-TIGR01764, mazF-RHH like	8727..9017, 9014..9415; 16729..17283, 17517..18074; 99075..99380, 99382..99600	ND
Klebsiella pneumoniae subsp. ozaenae	unnamed2	CP027614	100.759	none		ND
Klebsiella pneumoniae subsp. pneumoniae	unnamed1	CP014005	101.03	mazF-RHH like, higBA		F	FII
Klebsiella pneumoniae subsp. pneumoniae	unnamed1	CP014005	101.03	higBA, relE like-higA, mazF-RHH like	4424..4744, 4734..5012; 5013..5426, 4734..5012; 76920..77225, 76700..76918	F	FII
Klebsiella pneumoniae	pKp81_1	CP025817	101.557	GNAT-RHH like, COG12446-pfam13384, higBA	47588..48070, 47334..47600; 47588..48070, 48282..49628; 71700..72020, 71432..71710	F	FIB
Klebsiella pneumoniae	p3-L201	CP029218	102.497	relE-Xre like, vagCD	62616..62927, 62200..62619; 102486..102929, 102926..103156	H	HI1B
Klebsiella pneumoniae	p4_L382	CP033963	102.879	none		I	I1
Klebsiella pneumoniae	pKP6401	AP018751	102.903	relE like-higA, higBA	76786..77199, 77200..77478; 77468..77788, 77200..77478	F	FIB
Klebsiella pneumoniae	pKP3302	AP018749	102.91	relE like-higA, higBA	77544..77957, 77958..78236; 78226..78546, 77958..78236	F	FIB
Klebsiella pneumoniae	unnamed2	CP022613	102.915	higBA, relE like-higA	46811..47131, 47121..47399; 47400..47813, 47121..47399	F	FIB
Klebsiella pneumoniae	pKP6701	AP018754	102.917	relE like-higA, higBA	76800..77213, 77214..77492; 77482..77802, 77214..77492	F	FIB
Klebsiella pneumoniae	2	CP015824	103.147	vagCD; higBA	56209-56852; 97303-97891	F	FII
Klebsiella pneumoniae	pNH34.2	CP034407	103.21	higBA, relE like-higA	34229..34549, 34539..34817; 34818..35231, 34539..34817	F	FIB
Klebsiella pneumoniae	unnamed2	CP029740	103.25	mazF-RHH like, vagCD, relE-Xre like	57127..57432, 57434..57652; 58467..58883, 58240..58470; 79968..80297, 79706..79987	F	FII
Klebsiella pneumoniae	unnamed3	CP023725	103.454	higBA, vagCD	16325..16645, 16057..16335; 51124..51540, 50897..51127	F	FII or N or R
Klebsiella pneumoniae	unnamed1	CP016922	103.694	higBA	29073-29661	F	FIB
Klebsiella pneumoniae subsp. pneumoniae PittNDM01	plasmid2	CP006800	103.694	higBA		F	FIB
Klebsiella pneumoniae	unnamed2	CP028930	103.694	relE like-higA, higBA	46730..47143, 47144..47422; 47412..47732, 47144..47422	F	FIB
Klebsiella pneumoniae	unnamed1	CP033755	103.852	mazF-RHH like, relE-Xre like	3465..3770, 3245..3463; 32781..33092, 33089..33505	F	FII
Klebsiella pneumoniae	unnamed2	CP025213	103.957	vagCD, mazF-RHH like	70390..70806, 70803..71033; 71849..72154, 71629..71847	R
Klebsiella pneumoniae	pKPC2_020030	CP028790	104.81	none		F	FII
Klebsiella pneumoniae	pF77_1	CP026137	104.887	pemIK, vagCD	69013..69345, 68754..69011; 87784..88200, 87557..87787	F	FII or R
Klebsiella pneumoniae	pF5_1	CP026133	105.124	pemIK, higBA, vagCD	1616..1948, 1357..1614; 18130..18450, 17862..18140; 49281..49697, 49054..49284	F	FII or R
Klebsiella pneumoniae	pNDM1_095845	CP031884	105.259	none		F	FII or X3
Klebsiella pneumoniae	unnamed3	CP040995	105.919	vagCD	100735..101151, 101148..101378	F	FII
Klebsiella pneumoniae subsp. pneumoniae HS11286	pKPHS3	CP003225	105.974	relE-Xre like		A/C
Klebsiella pneumoniae	tig00000002_pilon	CP021857	106.331	mazF-RHH like, MNT-HEPN like	36277..36582, 36584..36802; 46082..46372, 46369..46770	F	FII
Klebsiella pneumoniae	p187-4	CP025470	106.402	relE-Xre like	67408..67758, 67101..67403	A/C
Klebsiella pneumoniae	tig00000001	CP021714	106.541	none		F	FIB
Klebsiella pneumoniae	pKpQIL-9b8	CP014765	106.559	MNT-HEPN like, ccdAB, higBA	29413-30101; 39017-39542; 68052-68640	F	FII
Klebsiella pneumoniae subsp. pneumoniae	pKpvST15_NDM-1	CP040598	106.597	GNAT-RHH like	84483..85013, 84210..84479	F	FII
Klebsiella pneumoniae	unnamed3	CP023914	106.853	GNAT-RHH like	76947..77477, 76674..76943	F	FII
Klebsiella pneumoniae	unnamed	CP023918	106.914	pemIK, relBE	58952..59284, 58693..58950; 87087..87281, 86848..87087	F	FII or FIA
Klebsiella pneumoniae	unnamed 2	CP012994	107.11	relE-PHD like	93469-93991	F	FIB
Klebsiella pneumoniae	pZYST1C2	CP031615	107.458	none		I	I1
Klebsiella pneumoniae subsp. pneumoniae MGH 78578	pKPN4	CP000649	107.576	vagCD		F	FII
Klebsiella pneumoniae	pKPN101-IT	JX283456	107.748	vagCD	85283-85926	F	FII
Klebsiella pneumoniae	p1_020037	CP036373	108.291	none		F	FIB
Klebsiella pneumoniae subsp. pneumoniae	pKp711-2	CP035537	108.5	none		F	FII
Klebsiella pneumoniae subsp. ozaenae	unnamed3	CP027615	108.623	none		ND
Klebsiella pneumoniae	unnamed3	CP032225	108.879	none		F	FIB
Klebsiella pneumoniae	IncFIB	CP027045	108.879	none		F	FIB
Klebsiella pneumoniae	pIncFIB	CP036194	108.957	none		F	FIB
Klebsiella pneumoniae	unnamed2	CP035909	108.969	none		ND
Klebsiella pneumoniae	unitig_2	CP020063	109.019	none		F	FIB
Klebsiella pneumoniae	p2b2	CP034125	109.179	pemIK, vagCD, higBA	2802..3134, 2543..2800; 62349..62765, 62762..62992; 96984..97304, 97294..97572	R	R or FII
Klebsiella pneumoniae	unnamed2	CP015755	109.349	none		F	FIB
Klebsiella pneumoniae	unnamed2	CP016161	109.349	none		F	FIB
Klebsiella pneumoniae	unnamed2	CP032196	109.398	none		ND
Klebsiella pneumoniae	pKPCKP060	CP034777	109.503	vagCD, mazF-RHH like, higBA	19872..20288, 20285..20515; 21323..21628, 21103..21321; 62093..62413, 62403..62681	F	FII
Klebsiella pneumoniae	unnamed2	CP031791	109.702	none		F	FIB
Klebsiella pneumoniae	pNH25.3	CP024877	109.72	none		F	FIB
Klebsiella pneumoniae	unnamed4	CP028997	109.938	none		F	FIB
Klebsiella pneumoniae	unnamed3	CP033628	110.02	vagCD	32173..32589, 32586..32816	R	R or FII or FIA
Klebsiella pneumoniae	CR14_p4	CP015396	110.092	MNT-HEPN like; relE-Xre Like	22060-22748; 70291-71015	F	FII
Klebsiella pneumoniae	pKP6-2	CP025635	110.182	none		F	FIB
Klebsiella pneumoniae	unnamed1	CP024543	110.374	GNAT-RHH like, relBE, vagCD, higBA, relE like-higA	6572..7054, 7042..7308; 10194..10313, 10049..10228; 36761..37177, 37174..37404; 64607..64927, 64917..65195; 65196..65609, 64917..65195	F	FII or FIA
Klebsiella pneumoniae	unnamed1	CP024546	110.374			F	FII or FIA
Klebsiella pneumoniae	pNDM_18ES	CM008882	110.432	GNAT-RHH like, relBE	79435..79965, 79969..80238; 88500..88805, 88807..89025	F	FII
Klebsiella pneumoniae subsp. pneumoniae	p2_020143	CP028544	110.562	none		ND
Klebsiella pneumoniae	pRJF866	KF732966	110.786	GNAT-RHH like, ccdAB	79463-80266; 88527-89112	F	FII or FIB
Klebsiella pneumoniae	unnamed2	CP032187	110.928	none		F	FIB
Klebsiella pneumoniae	pMCR8_095845	CP031883	110.966	mazF-RHH like	68108..68413, 67888..68106	R	R or Q or FII
Klebsiella pneumoniae subsp. pneumoniae	pSC7-IncFIB-110K	CP030268	111.007	none		F	FIB
Klebsiella pneumoniae subsp. pneumoniae	pRJA166c	CP019050	111.083	none		F	FIB
Klebsiella pneumoniae	unnamed3	CP031803	111.123	none		F	FIB
Klebsiella pneumoniae	p1761_03	CP039977	111.178	none		ND
Klebsiella pneumoniae subsp. pneumoniae HS11286	pKPHS2	CP003224	111.195	vagCD, higBA		F
Klebsiella pneumoniae	pUCLAOXA232-4.X	CP012570	111.236	pemIK	49092-49683	F	FIB
Klebsiella pneumoniae	pF81_1	CP026165	111.252	none		F	FIB
Klebsiella pneumoniae subsp. pneumoniae	unnamed2	CP041101	111.334	none		ND
Klebsiella pneumoniae	tig00000002	CP021541	111.531	higBA, MNT-HEPN like	31661..31981, 31971..32249; 98768..99058, 98370..98771	F	FIB or FII
Klebsiella pneumoniae	unnamed1	CP016924	111.539	none		F	FIB
Klebsiella pneumoniae subsp. pneumoniae	unnamed3	CP040597	111.583	none		F	FIB
Klebsiella pneumoniae	p1605752FIB_2	CP022128	111.692	none		F	FIB
Klebsiella pneumoniae	pPMK1-B	CP008931	111.693	none		F	FIB
Klebsiella pneumoniae	pUCLAOXA232-4	CP012565	112.059	None		F	FIB
Klebsiella pneumoniae	pDA33140-112	CP029583	112.141	mazF-RHH like	3098..3403, 3405..3623	F	FIA
Klebsiella pneumoniae	p4_1_2.1	CP023840	112.141	mazF-RHH like	108529..108834, 108309..108527	F	FIA
Klebsiella pneumoniae	pCRKP-2297_1	CP024835	112.15	mazF like-ccdA, hicAB like, MNT-HEPN like	29521..29826, 29303..29521; 32852..33034, 32383..32826; 102016..102306, 101618..102019	F	FII
Klebsiella pneumoniae	unnamed2	CP023929	112.26	none		F	FIB
Klebsiella pneumoniae	pF138_1	CP026150	112.458	none		F	FIB
Klebsiella pneumoniae	pF5_2	CP026134	112.465	none		F	FIB
Klebsiella pneumoniae	pKPC2_040035	CP028796	112.467	vagCD, higBA	71240..71656, 71653..71883; 105875..106195, 106185..106463	R	R or FII
Klebsiella pneumoniae	pKpvST147B_5	CP040729	112.707	none		F	FIB
Klebsiella pneumoniae	pMRSN480738_112.7	CP024460	112.745	none		F	FIB
Klebsiella pneumoniae	tig00000209	CP021940	112.868	none		F	FIB
Klebsiella pneumoniae	tig00000194	CP021945	112.868	none		F	FIB
Klebsiella pneumoniae	unnamed2	CP034055	113.131	none		ND
Klebsiella pneumoniae	unnamed2	CP034047	113.143	none		ND
Klebsiella pneumoniae	pF77_2	CP026138	113.246	none		F	FIB
Klebsiella pneumoniae	pF132_1	CP026146	113.265	none		F	FIB
Klebsiella pneumoniae subsp. pneumoniae KPNIH27	pKPN-b0b	CP007736	113.44	relE-Xre like		F	FII
Klebsiella pneumoniae subsp. pneumoniae	pR210-2-CTX	CP034085	113.569	mazF-RHH like, relBE, relE like-higA, higBA	5888..6193, 6195..6413; 34954..35148, 34715..34954; 90187..90600, 90601..90879; 90869..91189, 90601..90879	F	FII
Klebsiella pneumoniae	pKP1780-kpc	KF874497	113.622	vagCD	35966-36612	F	FII or FIB
Klebsiella pneumoniae	pKp41	CP012000	113.626	none		F	FII
Klebsiella pneumoniae	pKpQIL	GU595196	113.637	vagCD	35984-36627	F	FII
Klebsiella pneumoniae UHKPC33	pUHKPC33-113.638kb	CP011991	113.638	vagCD	101054..101470, 101467..101697	F	FIB or FII
Klebsiella pneumoniae	pKpQIL-6e6	CP014650	113.639	vagCD	35984-36627	F	FII
Klebsiella pneumoniae	pKpQIL-10	KJ146687	113.639	vagCD	32173-32816	F	FII
Klebsiella pneumoniae subsp. pneumoniae	pKpQIL-531	CP009875	113.639	vagCD		F	FII
Klebsiella pneumoniae subsp. pneumoniae KPNIH1	pKpQIL-6e6	CP008830	113.639	relBE		F	FII
Klebsiella pneumoniae subsp. pneumoniae KPR0928	pKpQIL-531	CP008833	113.639	vagCD		F	FII
Klebsiella pneumoniae UHKPC07	pUHKPC07-113.639kb	CP011986	113.639	vagCD		F	FII
Klebsiella pneumoniae	unnamed1	CP023928	113.639	vagCD	72783..73199, 72556..72786	F	FIB or FII
Klebsiella pneumoniae	unnamed2	CP027158	113.639	vagCD	19781..20197, 19554..19784	F	FIB or FII
Klebsiella pneumoniae	unnamed2	CP030342	113.639	vagCD	50870..51286, 50643..50873	F	FIB or FII
Klebsiella pneumoniae subsp. pneumoniae	pKpQIL-531	CP009875	113.639	vagCD	35984..36400, 36397..36627	F	FIB or FII
Klebsiella pneumoniae subsp. pneumoniae	pAUSMDU8079-2	CP022693	113.639	vagCD	17726..18142, 17499..17729	F	FIB or FII
Klebsiella pneumoniae subsp. pneumoniae KPNIH1	pKpQIL-6e6	CP008830	113.639	vagCD	35984..36400, 36397..36627	F	FIB or FII
Klebsiella pneumoniae subsp. pneumoniae KPNIH10	pKpQIL-6e6	CP007730	113.639	vagCD		F	FIB or FII
Klebsiella pneumoniae	pKP1504-kpc	KF874496	113.64	vagCD	35984-36627	F	FII or FIB
Klebsiella pneumoniae	pKP3913-kpc	KF874499	113.64	vagCD	35984-36627	F	FII or FIB
Klebsiella pneumoniae subsp. rhinoscleromatis SB3432	pKRH	FO203500	113.685	higBA		F	FII
Klebsiella pneumoniae subsp. rhinoscleromatis SB3432	pKRH	FO203500	113.685	relBE, higBA	30555..30854, 30844..31107; 89765..90013, 89497..89775	F	FII
Klebsiella pneumoniae	p1701_03	CP039971	113.987	vagCD	34958..35359, 34717..34947	R	R or FII
Klebsiella pneumoniae subsp. pneumoniae	p2	CP019774	114.073	vagCD		F	FII
Klebsiella pneumoniae	pKleb8A7	CP041645	114.444	relE-PHD like, GNAT-RHH like, COG1264-pfam13384	32942..33226, 33216..33464; 46613..47095, 46359..46625; 46613..47095, 47306..48652	F	FIB
Klebsiella pneumoniae	pKpQIL-234	KJ146689	114.464	vagCD	35127-35770	F	FII
Klebsiella pneumoniae	p48896_2	CP024431	114.815	hicAB-like, mazF like-ccdA, MNT-HEPN like, vapCB	17643..17825, 17851..18294; 20851..21156, 21156..21374; 64284..64574, 64571..64972; 73139..73549, 73549..73788	F	FII
Klebsiella pneumoniae	unnamed1	CP036439	115.291	GNAT-RHH like, relE-PHD like	61605..62087, 62075..62341; 77792..78079, 78076..78327	F	FIA
Klebsiella pneumoniae	pKpQIL-IT	JN233705	115.3	vagCD		F	FII
Klebsiella pneumoniae subsp. pneumoniae	pKPC-def	CP009776	115.32	vagCD		F	FIB
Klebsiella pneumoniae subsp. pneumoniae	pKPC-def	CP009776	115.32	pfam13420-TIGR01764, vagCD	47610..48164, 46819..47376; 111198..111614, 111611..111841	X	X3 or FIA
Klebsiella pneumoniae	pKP1870-kpc	KF874498	116.047	vagCD, higBA	35984-36627; 77077-77665	F	FII or FIB
Klebsiella pneumoniae	unitig_2	CP021753	116.187	MNT-HEPN like, mazF-RHH like	76030..76320, 75632..76033; 85469..85774, 85249..85467	F	FII
Klebsiella pneumoniae	CR14_p3	CP015395	116.419	vagCD	18787-19430	F	FII
Klebsiella pneumoniae	pGMI16-006_1	CP028177	116.768	vagCD, pfam13420-TIGR01764, higBA	34525..34941, 34298..34528; 55183..55737, 55971..56528; 110813..111133, 110545..110823	F	FIB or FII
Klebsiella pneumoniae	unnamed2	CP017987	117.168	relE-Xre Like, PemIK	46842-47499; 100057-100648	A/C
Klebsiella pneumoniae	pCuAs	CP006663	117.755	GNAT-RHH like	48364-49100	F	FIB or FII
Klebsiella pneumoniae	unitig_2	CP018818	117.755	GNAT-RHH like	48338-49074	F	FII
Klebsiella pneumoniae	pKpn70747_2	CP023443	117.859	vagCD, mazF-RHH like, higBA	74565..74981, 74978..75208; 76016..76321, 75796..76014; 116165..116485, 116475..116753	F	FII
Klebsiella pneumoniae	plasmid2	CP009115	118.061	vagCD; higBA	2807-3223, 2580-2810; 82107-695	F	FII
Klebsiella pneumoniae	pAUSMDU8119-2	CP025010	118.202	vagCD, pfam13420-TIGR01764	17726..18142, 17499..17729; 36570..37124, 35779..36336	F	FIB or FII
Klebsiella pneumoniae	_Plasmid_B_Kpneumoniae_MS6671	LN824135	118.323	HicAB like; ccdAB, MNT-HEPN like		F	FII
Klebsiella pneumoniae	pKPC2_095084	CP027067	120.074	vagCD, higBA	59080..59496, 59493..59723; 93715..94035, 94025..94303	F	FII or R
Klebsiella pneumoniae	pF13_1	CP026163	120.075	higBA, GNAT-RHH like, vagCD	15853..16173, 15585..15863; 19570..20055, 20043..20330; 53552..53968, 53325..53555	F	FII or FIB
Klebsiella pneumoniae	pKPC2_095080	CP036362	120.195	pemIK, vagCD, higBA	23451..23783, 23192..23449; 77212..77628, 77625..77855; 112948..113268, 113258..113536	F	FII or R
Klebsiella pneumoniae	tig00000195	CP021946	120.345	higBA, relE-Xre like, pfam12568-pfam00126	16287..16607, 16597..16875; 68349..68678, 68659..68940; 87969..89183, 89211..89516	ND
Klebsiella pneumoniae	pK66-45-3	CP020904	120.533	higBA, relE-Xre like, pfam13420-TIGR01764, MNT-HEPN like	4625..4945, 4935..5213; 5214..5627, 4935..5213; 67166..67720, 66375..66932; 75432..75722, 75034..75435	F	FIB or FII
Klebsiella pneumoniae	pKPN-04f	CP014756	121.03	none		F	FIB
Klebsiella pneumoniae	tig00000001	CP021758	121.057	relE-COG2442 like, vapBC, MNT-HEPN like, mazF like-ccdA, hicAB-like	11798..12046, 11096..11671; 23343..23753, 23104..23343; 32318..32608, 31920..32321; 75744..76049, 75526..75744; 79075..79257, 78606..79049	F	FII
Klebsiella pneumoniae	pDHQP1701672_amr	CP037744	121.239	vagCD, higBA	17676..18092, 17449..17679; 92443..92763, 92175..92453	F	FIB or FII
Klebsiella pneumoniae	II	FO834905	121.703	COG5654-COG5642 like; GNAT-RHH like	37564-38474; 109386-110137	F	FIB
Klebsiella pneumoniae	pKP27-NDM4	CP041642	121.851	higBA, pfam13420-TIGR01764, MNT-HEPN like, mazF-RHH like	3049..3369, 3359..3637; 74853..75407, 75641..76198; 86332..86622, 85934..86335; 95758..96063, 95538..95756	F	FII
Klebsiella pneumoniae subsp. pneumoniae	unnamed1	CP018884	121.863	vagCD, MNT-HEPN like, vagCD	8738..9154, 8511..8741; 68220..68510, 67822..68223; 109073..109489, 108846..109076	F	FIB
Klebsiella pneumoniae	pMR0617ctx	CP024040	122.082	MNT-HEPN like, pfam13420-TIGR01764	28116..28406, 28403..28804; 39895..40449, 40683..41240	F	FIB or FII
Klebsiella pneumoniae subsp. pneumoniae HS11286	pKPHS1	CP003223	122.799	none		F	FIB
Klebsiella pneumoniae subsp. pneumoniae	pIncN	CP018887	123.208	vagCD, MNT-HEPN like	30548..30964, 30961..31191; 105020..105310, 104622..105023	F	FIB or N
Klebsiella pneumoniae subsp. pneumoniae	p19-10_02	CP023489	124.323	relE-Xre like, vagCD, mazF-RHH like	106409..106738, 106147..106428; 118773..119189, 119186..119416; 120263..120568 , 120043..120261	F	FII
Klebsiella pneumoniae	pQnrS1_020030	CP028792	125.009	relBE, relE-Xre like, relE-Xre like	40120..40239, 40205..40384; 51251..51562, 51559..51978; 72403..72732, 72713..72994	F	FIB
Klebsiella pneumoniae	pMR0617ndm	CP024039	125.285	vagCD, Fic-PHD like, Fic-PHD like, relBE, mazF-RHH like	4461..4877, 4234..4464; 17864..18244, 17643..17864; 17864..18244, 18249..18428; 31559..31834, 31834..32118; 123040..123345, 123347..123565	F	FIA or FIB or FII
Klebsiella pneumoniae	tig00000001	CP021545	125.536	MNT-HEPN like, mazF-RHH like	33883..34173, 33485..33886; 43322..43627, 43102..43320	F	FII
Klebsiella pneumoniae	unnamed1	CP029000	125.913	none		F	FIB or FII
Klebsiella pneumoniae	pKPNH54.1	CP024917	126.018	mazF-RHH like, higBA, relE like-higA	20151..20456, 19931..20149; 50585..50905, 50895..51173 ; 51174..51587, 50895..51173	F	FII
Klebsiella pneumoniae	p2	CP026588	126.149	higBA, relE like-higA, relE-Xre like, pfam12568-pfam00126, mazF-RHH like	27210..27530, 27520..27798; 27799..28212 , 27520..27798; 71019..71348, 71329..71610 ; 87386..88600, 88628..88933; 123661..123966, 123441..123659	F	FII
Klebsiella pneumoniae	pSg1-1	CP012427	126.466	none		F	FIB
Klebsiella pneumoniae	pUCLAOXA232-5.X	CP012571	126.863	none		F	FII
Klebsiella pneumoniae	unnamed4	CP032189	127.285	MNT-HEPN like, higBA	25608..25898, 25895..26296; 90199..90519 , 89931..90209	R	R or FII
Klebsiella pneumoniae	pIncFIBpQil	CP036321	127.3	relE-Xre like, vapBC, higBA	17491..17820, 17801..18082; 45181..45591, 44942..45181 ; 104772..105092, 105082..105360	F	FIB
Klebsiella pneumoniae	pKDO1	JX424423	127.508	None		F	FII or FIB
Klebsiella pneumoniae	pUCLAOXA232-5	CP012566	127.69	higBA; MNT-HEPN like; VapBC	23789-24377; 74591-75279; 88487-89136	F	FII
Klebsiella pneumoniae	unnamed2	CP031802	128.238	relE-Xre like, pfam12658-pfam00126	13925..14275, 13618..13920; 54658..55872, 55900..56205	A/C
Klebsiella pneumoniae subsp. pneumoniae	pE109-1-MDR	CM012200	128.536	relE-COG2442 like, vapBC	25523..25771, 24821..25396; 37068..37478, 36829..37068	F	FIB
Klebsiella pneumoniae	p69-2	CP025458	128.563	higBA	34234..34554, 34544..34822	F	FII or R
Klebsiella pneumoniae	pKPC-L201	CP029219	128.737	higBA, pemIK	6108..6428, 5840..6118; 114098..114430, 114432..114689	F	FII
Klebsiella pneumoniae	tig00000002_u	CP021958	128.92	MNT-HEPN like	21392..21682, 21679..22080	H	HI1B
Klebsiella pneumoniae	unnamed2	CP023922	129.106	pfam13420-TIGR01764, MNT-HEPN like	2306..2860, 1515..2072; 14349..14639, 13951..14352	F	FIB or FII
Klebsiella pneumoniae	pNH25.2	CP024876	129.299	relE like-higA, higBA, mazF-RHH like	56583..56996, 56997..57275; 57265..57585, 56997..57275; 90184..90489, 90491..90709	Q	Q1 or FII
Klebsiella pneumoniae	p187-2	CP025468	129.684	higBA, vagCD	71671..71991, 71403..71681; 106210..106626, 105983..106213	R	R or FII
Klebsiella pneumoniae	unnamed1	CP028479	129.864	higBA, relE like-higA, vagCD, mazF-RHH like	11588..11908, 11898..12176; 12177..12590, 11898..12176; 108414..108830 , 108827..109057; 112853..113158, 112633..112851	F	FIA or FII
Klebsiella pneumoniae subsp. ozaenae	unnamed4	CP027616	129.985	vagCD, pfam13420-TIGR01764	44139..44555, 43912..44142; 64210..64764, 64998..65555	F	FIA or FII
Klebsiella pneumoniae	unnamed2	CP023916	130.348	vagCD, higBA	7436..7852, 7849..8079; 44526..44846, 44836..45114	F	FIB or FII or FIA
Klebsiella pneumoniae 500_1420	p500_1420-130.552kb	CP011981	130.552	GNAT-RHH like, higBA		F	FII
Klebsiella pneumoniae	unnamed2	CP032165	130.628	relE-PHD like	109452..109739, 109736..109987	F	Col156 or FIB or FII
Klebsiella pneumoniae	pQnrB_LL34	CP025966	130.691	mazF-RHH like, pfam12568-pfam00126, relE-Xre like, relE like-higA, higBA	5864..6169, 6171..6389; 54895..56109, 54562..54867; 60817..61146, 60555..60836; 103953..104366, 104367..104645; 104635..104955, 104367..104645	Q	Q1 or FII
Klebsiella pneumoniae	pCAV1392-131	CP011577	130.719	GNAT-RHH-like; higAB	17302-18038; 71848-72436	F	FII
Klebsiella pneumoniae	pIncFIBpQil	CP036328	130.775	relE-Xre like, vapBC, relE-COG2442 like, higBA	42408..42737, 42718..42999; 67824..68234, 68234..68473; 79531..79779, 79906..80481; 107964..108284, 107696..107974	F	FIB
Klebsiella pneumoniae	p2-L491	CP029227	130.876	vagCD, relE-Xre like	57827..58270, 57600..57830; 97830..98141, 98138..98557	H	HI1B
Klebsiella pneumoniae	pCRKP-1215_1	CP024839	130.922	vapBC, MNT-HEPN like, mazF like-ccdA, hicAB	14335..14745, 14745..14984; 37952..38242, 37554..37955; 77607..77912, 77389..77607; 80469..80912, 80938..81120	F	FII
Klebsiella pneumoniae	pKPC2_085072	CP028805	131.028	vagCD, higBA	7821..8237, 8234..8464; 44766..45086, 45076..45354	R	R or FII
Klebsiella pneumoniae	p48896_1	CP024430	131.243	vagCD	22916..23332, 23329..23559	R	R or FII
Klebsiella pneumoniae	pMCR8_020135	CP037964	131.811	mazF-RHH like	6987..7292, 6767..6985	R	R or Q1 or FII
Klebsiella pneumoniae	tig00000008	CP021962	132.217	none		F	FIB
Klebsiella pneumoniae	pK1HV	HF545434	133.191	ccdAB, relE-Xre like, higBA	6237-6762, 67297-67888; 110604-111192	F	FII
Klebsiella pneumoniae	unnamed	CP031799	133.343	none		H	HI1B
Klebsiella pneumoniae	unnamed2	CM014765	133.377	higBA, pemIK	102411..102731, 102721..102999; 117011..117343, 116752..117009	F	FII or R
Klebsiella pneumoniae	pKPN-fff	CP014649	133.484	higBA; GNAT-RHH like	2360-2948; 121501-122237	F	FIB
Klebsiella pneumoniae	pINF237_01-VP	CP032834	133.713	COG5654-COG5642 like, vagCD	92232..92702, 92699..93142; 112244..112660, 112017..112247	ND
Klebsiella pneumoniae	p3_L39	CP033956	133.772	pemIK, higBA	2802..3134, 2543..2800; 121578..121898, 121888..122166	F	FII or R
Klebsiella pneumoniae	pKp02a	CP012989	134.064	GNAT-RHH like; relE-PHD like	2282-3018; 15913-16435	F	FIB
Klebsiella pneumoniae	pKP121-2	CP031851	134.208	vagCD, relE like-higA, GNAT-RHH like	4612..5028, 4385..4615; 112113..112526, 112527..112805; 116732..117217, 117205..117471	F	FIB or FII
Klebsiella pneumoniae	unnamed2	CP028955	134.346	vagCD	97311..97727, 97724..97954	F	FIB or R or FII
Klebsiella pneumoniae	pSCM96-1	CP028717	134.869	relE-Xre like, relE like-higA, higBA, mazF-RHH like, pfam12568-pfam00126	6146..6475, 5884..6165; 49282..49695, 49696..49974; 49964..50284, 49696..49974; 80453..80758, 80760..80978; 123763..124977, 123430..123735	Q	Q1 or FII
Klebsiella pneumoniae	pGSU10-3-2	AP018673	134.879	relBE, GNAT-RHH like, mazF-RHH like, higBA	21436..21555, 21521..21700; 32698..33180, 32444..32710; 62524..62829, 62304..62522; 91052..91372, 91362..91640	F	FII
Klebsiella pneumoniae	unnamed4	CP029102	135.655	vagCD	44189..44605, 43962..44192	F	FIB or FII
Klebsiella pneumoniae subsp. pneumoniae	pE109-1-CTX	CM012199	135.859	mazF-RHH like, vagCD, higBA, higBA	8167..8472, 8474..8692; 11838..12254, 11611..11841; 24262..24585, 23911..24213; 113781..114101, 113513..113791	F	FII
Klebsiella pneumoniae	p3_L382	CP033962	136.159	pemIK, higBA	2802..3134, 2543..2800; 92684..93004, 92994..93272	F	FII
Klebsiella pneumoniae	unnamed1	CP014295	137.267	relE-Xre Like	28281-28938	A/C
Klebsiella pneumoniae	pKP1-NDM-1	-	137.538	none		A/C
Klebsiella pneumoniae	pNDM10469	JN861072	137.813	relE-Xre like	14737-15394	A/C
Klebsiella pneumoniae	pKp1050-2	CP023418	138.885	MNT-HEPN like	42705..42995, 42992..43393	ND
Klebsiella pneumoniae	pL5201	CP025683	139.211	GNAT-RHH like, relE-PHD like	67855..68337, 68325..68591; 81724..82008, 81486..81734	F	FIB
Klebsiella pneumoniae	unnamed1	CP031815	139.276	COG5654-COG5642 like	20703..21173, 20263..20706	ND
Klebsiella pneumoniae	NY9_p2	CP015387	139.933	vagCD	135811-136227	F	FIB
Klebsiella pneumoniae	pBK30683	KF954760	139.941	vagCD	135819-136462	F	FIA
Klebsiella pneumoniae	p1605752AC2	CP022126	140.133	relE-Xre like	96862..97212, 97217..97519	A/C
Klebsiella pneumoniae	unnamed1	CP023923	140.557	Fic-PHD like, Fic-PHD like, vagCD, mazF-RHH like, pemIK	13681..14061, 13497..13676; 13681..14061, 14061..14282; 27048..27464, 27461..27691; 33865..34170, 33645..33863; 100024..100356, 99765..100022	F	FIA or FIB or FII
Klebsiella pneumoniae	unnamed3	CP024509	140.704	none		ND
Klebsiella pneumoniae	pNDM-US	CP006661	140.825	relE-Xre like		A/C
Klebsiella pneumoniae	unitig_1	CP018817	140.825	None		A/C
Klebsiella pneumoniae	unnamed 2	CP015502	140.874	ccdAB, MNT-HEPN like	34057-34580; 108781-109469	F	FII
Klebsiella pneumoniae subsp. pneumoniae KPX	pKPX-2	AP012056	141.545	ccdAB		F	FIB
Klebsiella pneumoniae	unnamed1	CP031793	141.675	GNAT-RHH like, COG12446-pfam13384, higBA, GNAT-RHH like	23284..23766, 23030..23296; 23284..23766, 23978..25288; 116094..116414, 115826..116104 ; 119813..120298, 120286..120552	F	FIB
Klebsiella pneumoniae	pCTXM65_015625	CP033394	142.207	pemIK, higBA	14398..14730, 14139..14396; 63304..63624, 63614..63892	F	FII or N
Klebsiella pneumoniae	p3-L388	CP029222	142.762	none		ND
Klebsiella pneumoniae subsp. pneumoniae	p1	CP033947	142.764	relE-Xre like, vapBC, higBA	42413..42742, 42723..43004; 69697..70107, 69458..69697; 119960..120280, 119692..119970	F	FIB or FII
Klebsiella pneumoniae 30660/NJST258_1	pNJST258N1	CP006927	142.788	GNAT-RHH like		F	FII
Klebsiella pneumoniae 30660/NJST258_1	pNJST258N1	CP006927	142.788	GNAT-RHH like, higBA, relE like-higA	36321..36803, 36791..37057; 98708..99028, 99018..99296; 99297..99710, 99018..99296	F	FIB or FII
Klebsiella pneumoniae	pKPN-7c3	CP015131	142.858	ccdAB; pemIK	48940-49465; 124054-124645	F	FII
Klebsiella pneumoniae	unnamed1	CP032195	143.515	higBA, MNT-HEPN like, relBE	39175..39495, 39485..39763; 110218..110508, 110505..110906; 120762..120881, 120617..120796	F	FIB or FII
Klebsiella pneumoniae	pKPN-8c6e	CP026396	144.072	relE-COG5606 like, mazF-RHH like	41081..41437, 41439..41774; 134994..135299, 135301..135519	F	FII
Klebsiella pneumoniae	pKP27-MCR1	CP041641	144.138	relE-Xre like, pfam12658-pfam00126	58583..58933, 58276..58578; 77045..78259, 78287..78592	A/C
Klebsiella pneumoniae subsp. pneumoniae	pR210-2-VIM	CP034084	144.158	hipA-Xre like	92794..94107, 92539..92790	A/C
Klebsiella pneumoniae	p2_L382	CP033961	145.683	relE-Xre like, vagCD	30517..30828, 30101..30520; 70388..70831, 70828..71058	H	HI1B
Klebsiella pneumoniae	unnamed1	CP025212	145.759	higBA, relBE, GNAT-RHH like, higBA	13219..13539, 12951..13229; 17897..18184, 18184..18423; 38153..38635, 38623..38889; 144501..144821, 144233..144511	F	FIB
Klebsiella pneumoniae	pKPC-L388	CP029225	145.851	vagCD, higBA	100071..100487, 100484..100714; 134706..135026, 135016..135294	F	FII or R
Klebsiella pneumoniae	tig00000001_pilon	CP021856	146.168	GNAT-RHH like	37637..38119, 38107..38373	F	FIB
Klebsiella pneumoniae	pNU-CRE047_2	CP025039	146.689	pfam13420-TIGR01764, vagCD	33714..34268, 32923..33480; 53923..54339, 54336..54566	F	FIA or FII
Klebsiella pneumoniae	pKp11-42	KF295829	146.695	MNT-HEPN like	135137-135825	F	FII or FIB
Klebsiella pneumoniae subsp. pneumoniae	pKPC2_020079	CP029381	146.79	vagCD, higBA	96950..97366, 97363..97593; 132686..133006, 132996..133274	F	FII or R
Klebsiella pneumoniae	pF138_2	CP026151	146.984	relE like-higA, higBA, GNAT-RHH like, COG1246-pfam13384	35371..35784, 35785..36063; 36053..36373, 35785..36063; 103712..104194, 103458..103724; 103712..104194, 104406..105752	F	FIB or FII
Klebsiella pneumoniae	pKF3-140	FJ876827	147.416	ccdAB	125245-125770	F	FII
Klebsiella pneumoniae	unnamed2	CP024565	147.932	GNAT-RHH like, COG12446-pfam13384, relE like-higA, higBA	53921..54403, 53667..53933; 53921..54403, 54615..55961; 121815..122228, 122229..122507; 122497..122817, 122229..122507	F	FIB or FII
Klebsiella pneumoniae	unnamed2	CP024523	147.932	GNAT-RHH like, COG12446-pfam13384, relE like-higA, higBA	53921..54403, 53667..53933; 53921..54403, 54615..55961; 121815..122228, 122229..122507; 122497..122817, 122229..122507	F	FIB or FII
Klebsiella pneumoniae	unnamed2	CP024530	147.932	GNAT-RHH like, COG12446-pfam13384, relE like-higA, higBA	53921..54403, 53667..53933; 53921..54403, 54615..55961; 121815..122228, 122229..122507; 122497..122817, 122229..122507	F	FIB or FII
Klebsiella pneumoniae	unnamed2	CP024537	147.932	GNAT-RHH like, COG12446-pfam13384, relE like-higA, higBA	53921..54403, 53667..53933; 53921..54403, 54615..55961; 121815..122228, 122229..122507; 122497..122817, 122229..122507	F	FIB or FII
Klebsiella pneumoniae	unnamed2	CP024551	147.932	GNAT-RHH like, COG12446-pfam13384, relE like-higA, higBA	53921..54403, 53667..53933; 53921..54403, 54615..55961; 121815..122228, 122229..122507; 122497..122817, 122229..122507	F	FIB or FII
Klebsiella pneumoniae	unnamed2	CP024572	147.932	GNAT-RHH like, COG12446-pfam13384, relE like-higA, higBA	53921..54403, 53667..53933; 53921..54403, 54615..55961; 121815..122228, 122229..122507; 122497..122817, 122229..122507	F	FIB or FII
Klebsiella pneumoniae	unnamed2	CP024193	147.945	GNAT-RHH like, COG12446-pfam13384, relE like-higA, higBA	53921..54403, 53667..53933; 53921..54403, 54615..55961; 121828..122241, 122242..122520; 122510..122830 , 122242..122520	F	FIB or FII
Klebsiella pneumoniae	unnamed2	CP024558	147.945	GNAT-RHH like, COG12446-pfam13384, relE like-higA, higBA	53921..54403, 53667..53933; 53921..54403, 54615..55961; 121828..122241, 122242..122520; 122510..122830 , 122242..122520	F	FIB or FII
Klebsiella pneumoniae	p1701_02	CP039970	148.081	mazF-RHH like, MNT-HEPN like	5811..6116, 6118..6336; 15265..15555, 15552..15953	ND
Klebsiella pneumoniae	unnamed1	CP028916	148.366	GNAT-RHH like, GNAT-RHH like	79944..80426, 79690..79956; 124841..125323, 125314..125592	H	HI1B
Klebsiella pneumoniae	p1761_02	CP039976	148.759	relE-Xre like	13916..14266, 13609..13911	A/C
Klebsiella pneumoniae	NR5632_p2	CP025145	149.158	higBA, GNAT-RHH like	40691..41011, 41001..41279; 114255..114737, 114725..114991	F	FIB
Klebsiella pneumoniae	pKPC2_020036	CP028582	149.258	higBA, vagCD	77735..78055, 78045..78323; 135177..135593, 134950..135180	F	FII or R
Klebsiella pneumoniae	pKPC2_020098	CP036306	149.519	mazF-RHH like, vagCD, pemIK, higBA	5920..6225, 6227..6445; 7260..7676, 7033..7263; 87251..87583, 87585..87842; 125716..126036, 125448..125726	F	FII
Klebsiella pneumoniae	pKP048	FJ628167	151.188	vagCD		F	FII
Klebsiella pneumoniae	pIMP-PH114	KF250428	151.885	relE-Xre like	13573-14230	A/C
Klebsiella pneumoniae	unnamed6	CP028995	152.176	GNAT-RHH like, relE like-higA, higBA	54560..55042, 54306..54572; 126698..127111, 127112..127390; 127380..127700, 127112..127390	F	FIB or FII
Klebsiella pneumoniae	KP1768_p2	CP025142	152.23	higBA, GNAT-RHH like	43763..44083, 44073..44351; 117327..117809, 117797..118063	F	FIB
Klebsiella pneumoniae	unitig_1	CP020062	152.697	relE-Xre like	117424..117735, 117011..117427	F	FIB
Klebsiella pneumoniae	unnamed2	CP023947	153.385	GNAT-RHH like	33568..34050, 34038..34304	Q	Q1 or FIB or FII
Klebsiella pneumoniae	unnamed1	CP032173	153.522	relE-PHD like, GNAT-RHH like, COG1264-pfam13384	24596..24880, 24870..25118; 38267..38749, 38013..38279; 38267..38749, 38957..40303	F	FIB
Klebsiella pneumoniae	unitig_1_pilon	CP021956	153.527	pfam13420-TIGR01764	70622..71176, 69831..70388	A/C
Klebsiella pneumoniae	pKP8-2	CP025638	153.586	COG5654-COG5642 like	13075..13545, 12635..13078	H	HI1B
Klebsiella pneumoniae	CR14_p2	CP015394	154.343	relE-Xre like	13573-14230	A/C
Klebsiella pneumoniae subsp. pneumoniae	pKPC2_015093	CP036301	154.724	pemIK, higBA, vagCD	2802..3134, 2543..2800; 106100..106420, 105832..106110; 140643..141059, 140416..140646	F	FII or R
Klebsiella pneumoniae	pKPC2_020003	CP031720	154.957	vagCD, higBA	113076..113492, 113489..113719; 147710..148030, 148020..148298	F	FII or R
Klebsiella pneumoniae	pKPC2_115069	CP033404	154.986	pemIK, higBA, vagCD	2802..3134, 2543..2800; 105266..105586104998..105276; 140905..141321, 140678..140908	F	FII or R
Klebsiella pneumoniae	IncAC2	CP027038	155.161	relE-Xre like	3749..4099, 4104..4406	A/C
Klebsiella pneumoniae	1	CP017386	155.781	higBA, ccdAB, vagCD	65622-66210; 96947-97472; 99877-100520	F	FII
Klebsiella pneumoniae	pKPC2_095649	CP026584	156.099	higBA, vagCD	107480..107800, 107212..107490; 142018..142434, 141791..142021	F	FII or R
Klebsiella pneumoniae	pKSH203-CTX-M-3	CP034325	156.91	relE-Xre like, pemIK, relE like-higA, higBA, mazF-RHH like, pfam12568-pfam00126	6146..6475, 5884..6165; 29638..29970, 29972..30229; 66043..66456, 66457..66735; 66725..67045, 66457..66735; 96776..97081, 97083..97301; 145804..147018, 145471..145776	Q	Q or L/M or FII
Klebsiella pneumoniae	pKPC-KP16932	CM010665	158.277	pemIK, higBA, vagCD	1259..1591, 1593..1850; 47548..47868, 47280..47558; 82087..82503, 81860..82090	F	FII or R
Klebsiella pneumoniae	pKp202_2	CP041084	158.439	GNAT-RHH like, relE like-higA, higBA	53918..54400, 53664..53930; 133595..134008, 134009..134287; 134277..134597, 134009..134287	F	FIB
Klebsiella pneumoniae	p35657-1	CP015135	158.741	relBE, GNAT-RHH-like, higBA	17887-18151; 22202-22962; 114228-114816	F	FIB
Klebsiella pneumoniae	unnamed1	CP032168	158.987	relE-Xre like	156686..157036, 156379..156681	A/C
Klebsiella pneumoniae	unnamed2	CP023724	159.072	relE-Xre like	58901..59251, 58594..58896	A/C
Klebsiella pneumoniae	pGSU10-3-1	AP018672	159.072	relE-Xre like	15054..15404, 14747..15049	A/C
Klebsiella pneumoniae subsp. pneumoniae	p1_020143	CP028543	159.355	GNAT-RHH like, COG12446-pfam13384, relE like-higA, higBA	53921..54403, 53667..53933; 53921..54403, 54615..55961; 144934..145347, 145348..145626; 145616..145936, 145348..145626	F	FIB or FII
Klebsiella pneumoniae subsp. pneumoniae	pKPN-80a	CP009865	159.36	GNAT-RHH like, relE-PHD like, vagCD, relE-XRE like, COG5654-COG5642 like		F	FIB
Klebsiella pneumoniae subsp. pneumoniae	pKPN-80a	CP009865	159.36	GNAT-RHH like, relE-PHD like, pemIK, relE-Xre like, COG5654-COG56442	51474..51956, 51205..51483; 64093..64377, 64367..64615; 116908..117324, 117321..117551; 149624..149935, 149932..150351 ; 152913..153383, 153380..153823	H	HI1B
Klebsiella pneumoniae subsp. pneumoniae	pNDM5_020046	CP028781	159.394	GNAT-RHH like, COG12446-pfam13384	53921..54403, 53667..53933; 53921..54403, 54615..55961	F	FIB or X3
Klebsiella pneumoniae	pKSH203-KPC	CP034324	159.467	higBA, vagCD, pemIK	26591..26911, 26323..26601; 61433..61849, 61206..61436; 145383..145715, 145717..145974	F	FII or R
Klebsiella pneumoniae	p002SK2_A	CP025516	159.714	MNT-HEPN like, higBA	84060..84350, 83662..84063; 137836..138156, 137568..137846	F	FIB
Klebsiella pneumoniae	unnamed1	CP031801	161.308	vagCD	54962..55378, 55375..55605	F	FIB or FII
Klebsiella pneumoniae	pF5_3	CP026135	161.567	GNAT-RHH like, higBA, relE like-higA	9574..10056, 10044..10310; 77394..77714, 77704..77982; 77983..78396, 77704..77982	F	FIB or FII
Klebsiella pneumoniae	p44-2	CP025463	161.58	higBA, vagCD	6910..7230, 6642..6920; 42550..42966, 42323..42553	F	FII or R
Klebsiella pneumoniae	unnamed3	CP032209	161.618	relE like-higA, higBA, GNAT-RHH like, COG1246-pfam13384	40256..40669, 40670..40948; 40938..41258, 40670..40948; 120294..120776, 120040..120306; 120294..120776, 120988..122334	F	FIB or FII
Klebsiella pneumoniae	KP1766_p2	CP025148	161.986	higBA, GNAT-RHH like	43763..44083, 44073..44351; 127083..127565, 127553..127819	F	FIB
Klebsiella pneumoniae UHKPC33	pUHKPC33-162.533kb	CP011990	162.533	higBA, GNAT-RHH like		F	FII
Klebsiella pneumoniae	unnamed	CP018455	162.552	None		F	FII
Klebsiella pneumoniae	pNDM-KN	JN157804	162.746	none		A/C
Klebsiella pneumoniae	pIncAC2	CP035908	163.186	relE-Xre like	13860..14210, 13553..13855	A/C
Klebsiella pneumoniae	pUCLAOXA232-6.X	CP012572	163.42	vagCD, GNAT-RHH like; pemIK	22449-23092; 46243-46988; 108948-109539	F	FII
Klebsiella pneumoniae	pIncAC2-1502320	CP031584	164.082	relE-Xre like	13860..14210, 13553..13855	A/C
Klebsiella pneumoniae	pIncFIBpQil	CP036193	164.195	relE-COG2442 like, vapBC, MNT-HEPN like, higBA	8734..8982, 8032..8607; 20268..20678, 20029..20268; 29243..29533, 28845..29246 ; 101500..101820, 101810..102088	F	FIB
Klebsiella pneumoniae	pIncFIBpQil	CP035907	164.21	relE-COG2442 like, vapBC, MNT-HEPN like, higBA	8734..8982, 8032..8607; 20271..20681, 20032..20271; 29246..29536, 28848..29249; 101506..101826 , 101816..102094	F	FIB or FII
Klebsiella pneumoniae	pF127_1	CP026141	164.501	pemIK, higBA, vagCD	51465..51797, 51799..52056; 97024..97344, 96756..97034; 131563..131979, 131336..131566	F	FII or R
Klebsiella pneumoniae	pF1_1	CP026131	164.51	higBA, vagCD	31475..31795, 31207..31485; 66014..66430, 65787..66017	F	FII or R
Klebsiella pneumoniae	unnamed1	CP023917	164.607	GNAT-RHH like, COG12446-pfam13384, MNT-HEPN like	23853..24335, 24326..24604; 105925..106395, 105485..105928; 143902..144192, 143504..143905	H	HI1B
Klebsiella pneumoniae	pIncAC2-1502267	CM010663	164.928	relE-Xre like	13445..13795, 13138..13440	A/C
Klebsiella pneumoniae	pIncAC2	CP036192	165.052	relE-Xre like	41952..42302, 41645..41947	A/C
Klebsiella pneumoniae	unnamed1	CP015754	165.275	GNAT-RHH like; ccdAB	13447-135186; 156935-157460	F	FIB
Klebsiella pneumoniae	unnamed1	CP016160	165.276	ccdAB; vagCD; GNAT-RHH like	19550-20075; 27375-28018; 162335-163074	F	FIB
Klebsiella pneumoniae	pBK32179	JX430448	165.295	GNAT-RHH like, higBA	41715-42451; 121217-121805	F
Klebsiella pneumoniae	pF93-1_1	CP026161	165.465	GNAT-RHH like, mazF-RHH like, vagCD	22919..23404, 23392..23658; 45481..45786, 45788..46006; 53533..53949, 53306..53536	F	FIA
Klebsiella pneumoniae	pDA11912.1	CP030066	165.742	GNAT-RHH like, relE-PHD like	78576..79058, 79046..79312; 92445..92729, 92207..92455	F	FIB
Klebsiella pneumoniae	pKPC2_095132	CP028389	166.034	mazF-RHH like, pfam12568-pfam00126, relE-Xre like, relE like-higA, higBA	5880..6185, 6187..6405; 54908..56122, 54575..54880; 97607..97936, 97345..97626; 140743..141156, 141157..141435 ; 141425..141745, 141157..141435	Q	Q or FII
Klebsiella pneumoniae	pCAV1193-166	CP013324	166.486	relE-Xre like	52092-52749	A/C
Klebsiella pneumoniae	pKPoxa-48N2	KC757417	167.203	pemIK, relBE, vagCD	39320-39911; 64800-65326; 77481-77854	L/M	L/M or FII
Klebsiella pneumoniae	pAUSMDU3562-1	CP025006	167.373	GNAT-RHH like, COG12446-pfam13384, relE like-higA, higBA	53969..54451, 53715..53981; 53969..54451, 54663..56009; 141306..141719, 141720..141998; 141988..142308, 141720..141998	F	FIB or FII
Klebsiella pneumoniae	unnamed_1	CP010574	167.664	GNAT-RHH-like; higAB	26172-26908; 98193-98781	F	FII
Klebsiella pneumoniae	unnamed1	CP023912	167.814	relE like-higA, higBA, GNAT-RHH like, COG1246-pfam13384	14799..15212, 15213..15491; 15481..15801, 15213..15491; 97284..97766, 97030..97296; 97284..97766, 97978..99324	F	FIB
Klebsiella pneumoniae	p1701_01	CP039969	168.369	GNAT-RHH like, COG12446-pfam13384, relE like-higA, higBA	54094..54576, 53840..54106; 54094..54576, 54788..56134; 142252..142665, 142666..142944; 142934..143254, 142666..142944	F	FIB or FII
Klebsiella pneumoniae subsp. pneumoniae	unnamed2	CP041094	168.755	vagCD, mazF-AbrB like, higBA	62635..63051, 62408..62638; 81621..81953, 81953..82198; 145120..145440, 144852..145130	F	FIB or FII
Klebsiella pneumoniae	IncFIB IncFII	CP027044	168.873	GNAT-RHH like, higBA	133865..134347, 134335..134601; 164400..164720, 164710..164988	F	FIB or FII
Klebsiella pneumoniae subsp. pneumoniae	p18-43_02	CP023555	169.145	pfam13420-TIGR01764, vagCD, mazF-RHH like, higBA, relE like-higA, MNT-HEPN like	53435..53989, 52644..53201; 64364..64780, 64777..65007; 65932..66237, 65712..65930; 100525..100845, 100835..101113; 101114..101527, 100835..101113; 156324..156614, 155926..156327	F	FIB or FII
Klebsiella pneumoniae	unnamed1	CP031811	169.46	none		F	FII or FIB
Klebsiella pneumoniae	unnamed1	CP031796	169.772	COG5654-COG5642 like, GNAT-RHH like, GNAT-RHH like	25182..25652, 24742..25185; 28917..29402, 28663..28929; 148002..148484, 148475..148753	ND
Klebsiella pneumoniae	tig00000001	CP020109	169.952	higBA, relE like-higA, GNAT-RHH like	77066..77386, 77376..77654; 77655..78068, 77376..77654; 165100..165582, 165570..165836	F	FIB or FII
Klebsiella pneumoniae	pKP	CP025632	169.967	COG5654-COG5642 like, vagCD	863..1333, 1330..1773; 41874..42317, 42314..42544	H	HI1B
Klebsiella pneumoniae	pBIC-1a	CP022574	170.415	relE like-higA, higBA, GNAT-RHH like, COG1246-pfam13384	64159..64572, 64573..64851; 64841..65161, 64573..648514; 144187..144669, 143933..144199; 144187..144669 , 144881..146227	F	FIB or FII
Klebsiella pneumoniae	unnamed	CP027049	170.467	GNAT-RHH like, higBA, relE like-higA	37114..37596, 37584..37850; 116632..116952, 116942..117220; 117221..117634, 116942..117220	F	FIB or FII
Klebsiella pneumoniae	pRMH760	KF976462	170.613	none		A/C
Klebsiella pneumoniae	pR55	JQ010984	170.81	relE-Xre like		A/C
Klebsiella pneumoniae subsp. pneumoniae	pKPGD4	CP025952	170.821	higBA, vagCD	57708..58028, 57440..57718; 155010..155426, 154783..155013	F	FII or R
Klebsiella pneumoniae	pKPN-065	CP015026	170.926	COG5654-COG5642 like; relE-Xre like; vagCD	22853-23763; 52909-53636; 93634-94286	F	FIB
Klebsiella pneumoniae	unnamed1	CP031939	171.03	GNAT-RHH like, relE-PHD like	93388..93870, 93858..94124; 95734..96018, 95496..95744	F	FIB
Klebsiella pneumoniae	unnamed2	CP032169	171.589	vagCD, mazF-RHH like, relBE, relBE, GNAT-RHH like	5238..5654, 5651..5881; 6701..7006, 6481..6699; 58326..58613, 58087..58326; 156529..156648, 156614..156793 ; 159788..160270, 159534..159800	F	FIB or FIA
Klebsiella pneumoniae	IncA/C-LS6	JX442976	171.925	none		A/C
Klebsiella pneumoniae	pKPC-0cc9	CP026175	172.259	relBE, higBA, MNT-HEPN like, GNAT-RHH like, vagCD, vagCD, mazF-RHH like	48078..48365, 47839..48078; 53115..53435, 53425..53703; 111291..111581, 111578..111979; 118194..118676, 118664..118930; 152231..152647, 152644..152874; 161708..162124, 162121..162351; 163168..163473 , 162948..163166	F	FIB or Col440I
Klebsiella pneumoniae	pKP6-1	CP025634	172.768	COG5654-COG5642 like, vagCD	89..559, 556..999; 48119..48562, 48559..48789	H	HI1B
Klebsiella pneumoniae	pKPC2_020037	CP036372	172.77	pemIK, vagCD, higBA	2802..3134, 2543..2800; 94644..95060, 95057..95287; 129279..129599, 129589..129867	F	FII or R
Klebsiella pneumoniae	IncAC2	CP027055	175.636	relE-Xre like	3753..4103, 4108..4410	A/C
Klebsiella pneumoniae	unnamed1	CP029739	175.746	COG5654-COG5642, relE-Xre like	22535..23005, 23002..23445; 166747..167058, 167055..167474	ND
Klebsiella pneumoniae subsp. pneumoniae MGH 78578	pKPN3	CP000648	175.879	GNAT-RHH like, higBA		F	FII
Klebsiella pneumoniae	pAUSMDU8119-1	CP025009	176.049	GNAT-RHH like, COG12446-pfam13384, relBE, pfam13420-TIGR01764, relE like-higA, higBA	53971..54453, 53717..53983; 53971..54453, 54665..56011; 84846..85145, 85135..85398; 89987..90541, 89196..89753 ; 149982..150395, 150396..150674; 150664..150984, 150396..150674	F	ColRNAi or FIB or FII
Klebsiella pneumoniae	unnamed5	CP028996	176.325	relE-Xre like	162484..162834, 162177..162479	A/C
Klebsiella pneumoniae	tig00000169_pilon	CP021952	176.349	relE-Xre like	102707..103057, 102400..102702	A/C	A/C2 or FIA
Klebsiella pneumoniae	pKPC_CAV1344	CP011622	176.497	relE-Xre like	52092-52749	A/C
Klebsiella pneumoniae	p203	CP021166	177.145	relBE, vagCD, higBA, relE like-higA	52066..52185, 51921..52100; 78620..79036, 79033..79263; 105468..105788, 105778..106056 ; 106057..106470, 105778..106056	F	FIB
Klebsiella pneumoniae	unnamed2	CP027695	177.464	relE-Xre like	57226..57576, 56919..57221	A/C
Klebsiella pneumoniae	pKPC2_020002	CP028541	177.516	vagCD, higBA	99390..99806, 99803..100033; 134025..134345 , 134335..134613	F	FII or R
Klebsiella pneumoniae	pCR-HvKP4-pKPC	CP040541	177.585	pemIK, higBA	2802..3134, 2543..2800; 132198..132518, 132508..132786	F	FII or R
Klebsiella pneumoniae	pCR-HvKP5-KPC	CP040547	177.587	pemIK, higBA	101188..101520, 101522..101779 ; 149389..149709, 149121..149399	F	FII or R
Klebsiella pneumoniae	pCR-HvKP1-KPC	CP040535	177.591	higBA, pemIK	21740..22060, 22050..22328; 69929..70261, 69670..69927	F	FII or R
Klebsiella pneumoniae	pCR-HvKP5-VIR	CP040546	177.694	relE-Xre like, vagCD	81631..81942, 81215..81634; 121500..121943, 121940..122170	H	HI1B
Klebsiella pneumoniae	pvir-KP16932	CM010666	177.779	relE-Xre like, vagCD	62616..62927, 62200..62619; 102487..102930, 102927..103157	H	HI1B
Klebsiella pneumoniae	pCR-HvKP1-VIR	CP040534	177.79	vagCD	102466..102909, 102906..103136	H	HI1B
Klebsiella pneumoniae subsp. pneumoniae	pE109-1-vir	CM012202	177.872	GNAT-RHH like, vagCD	58584..59066, 58330..58596; 104053..104496, 104493..104723	H	HI1B
Klebsiella pneumoniae	pCR-HvKP4-VIR	CP040540	178.154	relE-Xre like, vagCD	62616..62927, 62200..62619; 102486..102929, 102926..103156	H	HI1B
Klebsiella pneumoniae	p6234-178.193kb	CP010391	178.193	relE-Xre like	167925-168582	A/C
Klebsiella pneumoniae	unnamed2	CP029724	178.561	GNAT-RHH like, COG12446-pfam13384, higBA	79695..80177, 79441..79707; 79695..80177 , 80385..81731; 174521..174841, 174253..174531	F	FIB or FII
Klebsiella pneumoniae subsp. pneumoniae	pKPN-c22	CP009879	178.563	higBA		F	FII
Klebsiella pneumoniae subsp. pneumoniae	pKPN-c22	CP009879	178.563	higBA	114328..114648, 114060..114338	F	FIB or FII
Klebsiella pneumoniae subsp. pneumoniae	pVir_020079	CP029383	178.871	vagCD, COG5654-COG5642 like, relE-Xre like	21353..21796, 21126..21356; 60190..60660, 59750..60193; 103709..104020, 104017..104436	H	HI1B
Klebsiella pneumoniae	pKp202_1	CP041083	179.254	relE-Xre like, pfam12658-pfam00126	13880..14230, 13573..13875; 24356..25570, 25598..25903	A/C
Klebsiella pneumoniae	p1_020135	CP037966	179.816	GNAT-RHH like, relE like-higA, higBA	52641..53123, 52387..52653; 154129..154542, 154543..154821; 154811..155131, 154543..154821	F	FIB or FII
Klebsiella pneumoniae	pKp_Goe_917-1	CP018441	180.027	GNAT-RHH like, higBA	36552-37288, 136009-136597	F	FII
Klebsiella pneumoniae	pKPN1482-1	CP020842	180.21	GNAT-RHH like, MNT-HEPN like, vapBC, relE-COG2442 like, relE like-higA, higBA	65996..66478, 65742..66008; 82104..82394, 82391..82792; 90959..91369, 91369..91608; 102666..102914, 103041..103616; 156008..156421, 156422..156700; 156690..157010, 156422..156700	F	FIB or FII
Klebsiella pneumoniae	tig00000168_pilon	CP021951	181.589	GNAT-RHH like, higBA, relE like-higA	83148..83630, 83618..83884; 165917..166237, 166227..166505; 166506..166919, 166227..166505	F	FIB
Klebsiella pneumoniae	p1_020049	CP028784	182.097	GNAT-RHH like, relE like-higA, higBA	52641..53123, 52387..52653; 156411..156824 156825..157103; 157093..157413, 156825..157103	F	FIB or FII
Klebsiella pneumoniae	pKp848CTX	LM994717	182.204	GNAT-RHH like, HigBA	41162-41898; 119407-119995	F	FII
Klebsiella pneumoniae	CN1_p1	CP015383	182.846	higBA	136163-136751	F	FII
Klebsiella pneumoniae	tig00001160	CP021686	183.376	relE like-higA, higBA, GNAT-RHH like	19191..19604, 19605..19883; 19873..20193, 19605..19883; 104267..104749, 104013..104279	F	FIB
Klebsiella pneumoniae	pCAV1042-183	CP018670	183.432	GNAT-RHH like; vagCD, MNT-HEPN like; relBE	767-1503; 42994-43637; 116112-116800; 176222-176748	F	FII
Klebsiella pneumoniae	unnamed1	CP029723	183.663	vagCD, MNT-HEPN like	17977..18393, 18390..18620; 103226..103516, 102828..103229	F	FIB or R or FII
Klebsiella pneumoniae	unnamed2	CP033627	184.083	GNAT-RHH like, relE like-higA, higBA	52584..53066, 52330..52596; 160828..161241, 161242..161520; 161510..161830, 161242..161520	F	FIB or FII
Klebsiella pneumoniae	unnamed1	CP033774	184.336	relE like-higA, higBA, GNAT-RHH like, COG1246-pfam13384	49006..49419, 49420..49698; 49688..50008, 49420..49698; 128959..129441 , 128705..128971; 128959..129441 , 129653..130999	F	FIB or FII
Klebsiella pneumoniae	unnamed4	CP027156	184.525	pfam13420-TIGR01764, COG5654-COG5642 like	72865..73419, 73653..74210; 121125..121595, 121592..122035	H	HI1B or FIB
Klebsiella pneumoniae	pCAV1417-185	CP018351	184.94	GNAT-RHH like; higBA	79411-80147; 173357-173945	F	FII
Klebsiella pneumoniae	pDA12090.1	CP030071	185.511	higBA, GNAT-RHH like	95746..96066, 95478..95756; 179704..180186, 179450..179716	F	FIB or FII
Klebsiella pneumoniae subsp. pneumoniae	pKp711-1	CP035536	185.957	higBA, relE like-higA, GNAT-RHH like	46309..46629, 46619..46897; 46898..47311, 46619..46897; 148183..148665, 148653..148919	F	FIB or FII
Klebsiella pneumoniae subsp. pneumoniae KP5-1	pKp5-1	CP008701	186.323	-		F	FIB
Klebsiella pneumoniae	pKpn70747_1	CP023442	186.41	relE-COG2442 like, GNAT-RHH like, COG1246-pfam13384, MNT-HEPN like	35678..35926, 36055..36621; 68584..69066, 68330..68596; 68584..69066, 69278..70624; 163159..163449, 163446..163847	F	FIB or FII
Klebsiella pneumoniae	tig00000001_p1	CP021709	186.758	relE-Xre like	153093..153443, 152786..153088	A/C
Klebsiella pneumoniae	pKp_SE1_2017_2	CM010661	187.517	higBA, MNT-HEPN like, GNAT-RHH like, vagCD, higBA	57721..58041, 57453..57731; 99035..99325, 99322..99723; 117754..118236, 117500..117766; 139223..139639, 138996..139226; 151647..151970, 151296..151598	F	FIA or FII
Klebsiella pneumoniae	pPMK1-A	CP008930	187.571	GNAT-RHH-like; higAB	81879-82615; 611366-611984	F	FIB
Klebsiella pneumoniae	unnamed1	CP024564	187.611	relE-Xre like, relE-Xre like	13916..14266, 13609..13911; 121820..122149, 122130..122411	A/C
Klebsiella pneumoniae	unnamed1	CP024536	187.611	relE-Xre like, relE-Xre like	13916..14266, 13609..13911; 121820..122149, 122130..122411	A/C
Klebsiella pneumoniae	unnamed1	CP024550	187.611	relE-Xre like, relE-Xre like		A/C
Klebsiella pneumoniae	unnamed1	CP024571	187.611	relE-Xre like, relE-Xre like		A/C
Klebsiella pneumoniae	IncFIB IncFII	CP027037	187.67	GNAT-RHH like, higBA, relE like-higA	100971..101453, 101441..101707; 182465..182785, 182775..183053; 183054..183467, 182775..183053	F	FIB or FII
Klebsiella pneumoniae	p1605752FIB	CP022125	187.721	GNAT-RHH like, relE like-higA, higBA	113907..114389, 114377..114643; 182430..182843 , 182844..183122; 183112..183432 , 182844..183122	F	FIB
Klebsiella pneumoniae 342	pKP187	CP000965	187.922	COG5654-COG5642 like, GNAT-RHH like, GNAT-RHH like, vagCD, GNAT-RHH like		F	FIB
Klebsiella pneumoniae	unnamed2	CP023942	187.926	higBA, vagCD, pemIK	36429..36749, 36161..36439; 70968..71384, 70741..70971; 156053..156385, 156387..156644	F	FII or R
Klebsiella pneumoniae	pKpN01-CTX	CP012988	190.072	higBA (2), vagCD, GNAT-RHH like, MNT-HEPN like		F	FIB
Klebsiella pneumoniae	pKpN06-CTX	CP012993	190.072	higBA (2), vagCD, GNAT-RHH like, MNT-HEPN like		F	FIB
Klebsiella pneumoniae	pKJNM10C3.1	CP030876	190.163	none		F	FIB or FII
Klebsiella pneumoniae	unnamed2	CP029136	190.416	GNAT-RHH like, higBA, relE like-higA	72010..72492, 72480..72746; 151528..151848, 151838..152116 ; 152117..152530, 151838..152116	F	FIB or FII
Klebsiella pneumoniae	pKP9	CP025640	190.47	vagCD	25853..26296, 26293..26523	H	HI1B
Klebsiella pneumoniae	tig00000161	CP021697	191.266	vagCD, relE-Xre like, COG5654-COG5642 like	96182..96607, 95955..96185; 150650..150961, 150234..150653; 163419..163889, 163886..164329	ND
Klebsiella pneumoniae subsp. ozaenae	unnamed1	CP027613	191.856	relBE, MNT-HEPN like, higBA	15588..15707, 15673..15852; 25961..26251, 25563..25964; 144247..144567 , 143979..144257	F	FIB or FII
Klebsiella pneumoniae	IncAC2	CP027043	192.771	relE-Xre like	114999..115349, 114692..114994	A/C
Klebsiella pneumoniae	p11492-CTXM	CP026022	193.176	vagCD	138777..139220, 138550..138780	H	HI1B
Klebsiella pneumoniae	p72_FIBkpn	CP034282	193.222	GNAT-RHH like	75057..75539, 75527..75793	F	FIB or FII
Klebsiella pneumoniae	pIncAC2_L111	CP030132	194.181	relE-Xre like	78036..78386, 78391..78693	A/C
Klebsiella pneumoniae subsp. pneumoniae	unnamed1	CP041100	194.739	GNAT-RHH like, COG12446-pfam13384, relE like-higA, higBA	55138..55620, 54884..55150; 55138..55620, 55832..57178 ; 168939..169352, 169353..169631; 169621..169941, 169353..169631	F	FIB or FII
Klebsiella pneumoniae KP-1	pKP1-19	CP012884	194.742	GNAT-RHH like, higBA		F	FIB
Klebsiella pneumoniae subsp. pneumoniae KPNIH24	pKPN-e44	CP008800	194.877	GNAT-RHH like, higBA		F	FII
Klebsiella pneumoniae subsp. pneumoniae	pKC-Pl-HB1	CP030924	196	COG5654-COG5642 like, GNAT-RHH like, vagCD, GNAT-RHH like	20552..21022, 21019..21462; 90646..91128, 90377..90655 ; 110566..111009, 110339..110569 ; 175978..176460, 175724..175990	H	HI1B
Klebsiella pneumoniae	pZYST1C1	CP031614	196.414	higBA, relE like-higA, GNAT-RHH like	19619..19939, 19929..20207; 20208..20621, 19929..20207; 134247..134729, 134717..134983	F	FIB or FII
Klebsiella pneumoniae	pUCLAOXA232-6	CP012567	196.706	vagCD, GNAT-RHH like (2), pemIK		F	FIB
Klebsiella pneumoniae	unnamed1	CP023943	196.733	GNAT-RHH like, higBA, relE like-higA	62101..62583, 62571..62837; 141619..141939, 141929..142207; 142208..142621, 141929..142207	F	FIB or FII
Klebsiella pneumoniae	p704SK6_2	CP022145	197.67	GNAT-RHH like, COG12446-pfam13384, relE like-higA, higBA	53651..54133, 53397..53663; 53651..54133, 54345..55691; 171283..171696, 171697..171975; 171965..172285, 171697..171975	F	FIB or FII
Klebsiella pneumoniae	unnamed2	CP023953	197.671	higBA, relE like-higA, MNT-HEPN like, GNAT-RHH like	72583..72903, 72893..73171; 73172..73585, 72893..73171; 129502..129792, 129104..129505; 189670..190152, 189670..190152	F	FIB or FII
Klebsiella pneumoniae	pKP7	CP025642	197.806	COG5654-COG5642 like, vagCD, relE-Xre like	152..622, 619..1062; 46809..47252, 47249..47479; 163619..163930, 163203..163622	H	HI1B
Klebsiella pneumoniae	IncFIB IncFII	CP027054	197.872	GNAT-RHH like, higBA, relE like-higA	58381..58863, 58851..59117; 137899..138219, 138209..138487 ; 138488..138901, 138209..138487	F	FIB or FII
Klebsiella pneumoniae	p2_L39	CP033955	198.087	vagCD, relE-Xre like, COG5654-COG5642 like, vagCD	19053..19469, 18826..19056; 40733..41044, 40317..40736; 84093..84563, 84560..85003; 124164..124607, 124604..124834	H	HI1B
Klebsiella pneumoniae	p6234-198.371kb	CP010390	198.371	higBA	163763-164351	F	FII
Klebsiella pneumoniae	pIncFII-1502320	CP031583	198.719	relE like-higA, higBA, GNAT-RHH like	57206..57619, 57620..57898; 57888..58208, 57620..57898; 137237..137719, 136983..137249	F	FIB or FII
Klebsiella pneumoniae	NY9_p1	CP015386	199.497	GNAT-RHH like, HigBA	55799-56535; 173794-174382	F	FIB
Klebsiella pneumoniae	pNU-CRE047_1	CP025038	199.686	GNAT-RHH like, relE like-higA, higBA	105764..106246, 106234..106500; 179679..179999, 179989..180267; 180268..180681, 179989..180267	F	FIB or FII
Klebsiella pneumoniae	unnamed1	CM014764	200.037	vagCD, COG5654-COG5642 like, relE-Xre like, vagCD	6849..7292, 6622..6852; 46890..47360 , 46450..46893; 90409..90720, 90717..91136; 111984..112400, 112397..112627	H	HI1B
Klebsiella pneumoniae	unnamed1	CP014121	200.203	higBA, relE like-higA, GNAT-RHH like	84675..84995, 84985..85263; 85264..85677, 84985..85263; 183270..183752, 183016..183282	F	FIB or FII
Klebsiella pneumoniae	p1b1	CP034124	200.216	vagCD, relE-Xre like, COG5654-COG5642 like, vagCD	19053..19469, 18826..19056; 40733..41044, 40317..40736; 84093..84563 , 84560..85003; 124172..124615, 124612..124842	H	HI1B
Klebsiella pneumoniae	pK66-45-2	CP020903	200.365	pemIK, GNAT-RHH like, vagCD, GNAT-RHH like, higBA, relE like-higA	6128..6460, 5869..6126; 44114..44596,44584..44850; 118676..119092, 119089..119319 ; 142470..142961, 142949..143215; 146661..146981, 146971..147249; 147250..147663, 146971..147249	F	FIB or FII
Klebsiella pneumoniae	unnamed1	CP032223	201.149	COG5654-COG5642 like	23466..23936, 23933..24376	F	FIB or HI1B
Klebsiella pneumoniae	pIncFIB-1502267	CM010664	201.243	vagCD, vagCD, mazF-RHH like, relBE, higBA	15388..15804, 15801..16031; 28678..29094, 29091..29321; 30138..30443, 29918..30136; 87912..88199, 87673..87912; 94298..94618, 94608..94886	F	FIB
Klebsiella pneumoniae	tig00000001	CP021540	201.874	GNAT-RHH like, COG1246-pfam13384, relE like-higA, higBA	32319..32801, 32065..32331; 32319..32801, 33013..34359; 153800..154213, 154214..154492; 154482..154802, 154214..154492	F	FIB
Klebsiella pneumoniae	pKp_Goe_414-2	CP018338	202.175	vagCD, GNAT-RHH like	32844-33514; 89234-89970	F	FIB or FII
Klebsiella pneumoniae	unnamed1	CP032186	202.373	higBA, relE like-higA, GNAT-RHH like, vagCD, GNAT-RHH like	376..696, 686..964; 965..1378, 686..964; 100145..100627, 100615..100881; 174764..175180, 175177..175407; 198558..199049, 199037..199303	F	FIB or FII
Klebsiella pneumoniae	2	LR130542	202.379	GNAT-RHH like, COG1246-pfam13384, relE like-higA, higBA	53921..54403, 53667..53933; 53921..54403, 54615..55961; 176262..176675, 176676..176954; 176944..177264, 176676..176954	F	FIB or FII
Klebsiella pneumoniae	CR14_p1	CP015393	202.696	GNAT-RHH like; higBA	20247-27335; 143573-144161	F	FII
Klebsiella pneumoniae KCTC 2242	pKCTC2242	CP002911	202.852	vagCD, GNAT-RHH like, GNAT-RHH like, COG5654-COG5642 like		F	FIB
Klebsiella pneumoniae KCTC 2242	pKCTC2242	CP002911	202.852	vagCD, GNAT-RHH like, GNAT-RHH like, COG5654-COG5642 like	14412..14855, 14185..14415; 78922..79404, 78668..78934; 123835..124317, 124308..124586; 200151..200621 , 199711..200154	H	HI1B
Klebsiella pneumoniae	pKP02022	KF719972	203.577	GNAT-RHH like, relE-xre like	115975-116720; 32968-34005	F	FII or FIB
Klebsiella pneumoniae	NR5632_p1	CP025144	204.123	PIN-Xre like, relE-Xre like	37352..38365, 36937..37236; 48030..48380, 48385..48687	A/C
Klebsiella pneumoniae	KP1768_p1	CP025141	204.734	PIN-Xre like, relE-Xre like	37500..38513, 37085..37384; 48178..48528, 48533..48835	A/C
Klebsiella pneumoniae	pKp_Goe_414-1	CP018339	204.862	COG5654-COG5642 like	70317-71227	F	FIB
Klebsiella pneumoniae	1	CP015823	205.221			F	FII
Klebsiella pneumoniae subsp. pneumoniae	p1_015093	CP036302	205.652	GNAT-RHH like, COG1246-pfam13384, pemIK, relE like-higA, higBA, GNAT-RHH like, vagCD	53921..54403, 53667..53933; 53921..54403, 54615..55961 ; 95395..95727, 95729..95986; 154539..154952, 154953..155231 ; 155221..155541, 154953..155231; 159241..159732, 158987..159253; 183110..183526, 182883..183113	F	FIB or FII
Klebsiella pneumoniae	KP1766_p1	CP025147	205.953	PIN-Xre like, relE-Xre like	42804..43817, 42389..42688; 53482..53832, 53837..54139	A/C
Klebsiella pneumoniae	pIncHI1B-1502320	CP031582	206.229	relE-PHD like x2	36521..36805, 36283..36531; 108420..108704, 108182..108430	H	HI1B or FIB
Klebsiella pneumoniae	2	LR130549	207.198	GNAT-RHH like, COG1246-pfam 13384, relE like-higA, higBA	53921..54403, 53667..53933; 53921..54403, 54615..55961; 181081..181494, 181495..181773 ; 181763..182083, 181495..181773	F	FIB or FII
Klebsiella pneumoniae subsp. pneumoniae	pAUSMDU8079-1	CP022692	207.349	GNAT-RHH like, COG1246-pfam 13384, relE like-higA, higBA	53971..54453, 53717..53983; 53971..54453, 54665..56011; 181282..181695, 181696..181974; 181964..182284, 181696..181974	F	FIB or FII
Klebsiella pneumoniae	unnamed1	CP032164	207.409	vagCD, relE-Xre like	13680..14123, 13453..13683 ; 85573..85884, 85881..86300	H	HI1B
Klebsiella pneumoniae	unnamed1	CP027696	207.465	GNAT-RHH like, higBA, relE like-higA	54725..55207, 55195..55461; 132890..133210, 133200..133478; 133479..133892 , 133200..133478	F	FIB or FII
Klebsiella pneumoniae	p34618-207.543kb	CP010393	207.543	GNAT-RHH-like; higAB	41858-42594; 121376-121964	F	FII
Klebsiella pneumoniae	pCAV1453-208	CP018355	207.543	higBA,GNAT-RHH like	60792-61380; 188817-189553	F	FIB or FII
Klebsiella pneumoniae	unnamed1	CP027161	207.543	relE like-higA, higBA, GNAT-RHH like, COG1246-pfam13384	11257..11670, 11671..11949 ; 11939..12259, 11671..11949 ; 91295..91777, 91041..91307; 91295..91777, 91989..93335	F	FIB or FII
Klebsiella pneumoniae	unnamed1	CP030343	207.546	GNAT-RHH like, higBA, relE like-higA	47492..47974, 47962..48228; 127013..127333 , 127323..127601 ; 127602..128015, 127323..127601	F	FIB or FII
Klebsiella pneumoniae	unnamed1	CP023952	207.802	PIN-Xre like, relE-Xre like	134895..135908, 134480..134779; 145573..145923, 145928..146230	A/C
Klebsiella pneumoniae	pKPN_CZ	JX424424	207.819	none		F	FII or FIB
Klebsiella pneumoniae	tig00001208_pilon	CP036443	207.854	GNAT-RHH like	79211..79693, 79681..79947	F	FIB
Klebsiella pneumoniae	unnamed3	CP029101	208.035	relE like-higA, higBA, GNAT-RHH like, COG1246-pfam13384	829..1242, 1243..1521; 1511..1831, 1243..1521; 80869..81351, 80615..80881; 80869..81351, 81563..82909	F	FIB or FII
Klebsiella pneumoniae	pVir_095132	CP028390	208.166	GNAT-RHH like, COG5654-COG5642 like, vagCD	52318..52800, 52064..52330; 90641..91111, 91108..91551; 145672..146115, 146112..146342	HI1B
Klebsiella pneumoniae	tig00000000	CP021544	208.223	GNAT-RHH like, COG5654-COG5642 like, relE like-higA, higBA	21675..22157, 21421..21687; 21675..22157 , 22369..23715 ; 149860..150273, 150274..150552; 150542..150862, 150274..150552	F	FIB or FII
Klebsiella pneumoniae	tig00000000	CP021713	208.224	relE like-higA, higBA, GNAT-RHH like, COG1246-pfam13384	68221..68634, 68635..68913; 68903..69223, 68635..68913; 148259..148741, 148005..148271; 148259..148741 , 148953..150299	F	FIB or FII
Klebsiella pneumoniae	pMNCRE78_4	CP018430	208.225	GNAT-RHH like, higBA	42539-43275; 122058-122646	F	FII or FIB
Klebsiella pneumoniae	pMNCRE69_4	CP018424	208.225	GNAT-RHH like, higBA	42539-43275; 122058-122646	F	FII or FIB
Klebsiella pneumoniae	pMNCRE53_4	CP018434	208.225	GNAT-RHH like, higBA	42539-43275; 122058-122646	F	FIB or FII
Klebsiella pneumoniae	p1_115069	CP033402	208.288	GNAT-RHH like, COG1246-pfam13384, pemIK, relE like-higA, higBA, GNAT-RHH like, vagCD	53921..54403, 53667..53933; 53921..54403, 54615..55961; 97255..97587, 97589..97846; 157175..157588, 157589..157867 ; 157857..158177, 157589..157867; 161877..162368, 161623..161889; 185746..186162, 185519..185749	F	FIB or FII
Klebsiella pneumoniae subsp. pneumoniae	p1	CP019773	208.528	GNAT-RHH like, higBA		F	FII
Klebsiella pneumoniae	unnamed1	CP027152	208.849	higBA, relE like-higA, GNAT-RHH like	64453..64773, 64763..65041; 65042..65455 , 64763..65041; 193784..194266, 194254..194520	F	FIB or FII
Klebsiella pneumoniae	tig00000002	CP020072	209.424	GNAT-RHH like, COG1246-pfam13384, relE like-higA, higBA	13832..14314, 13578..13844; 13832..14314, 14526..15872 ; 143218..143631, 143632..143910 ; 143900..144220, 143632..143910	F	FIB or FII
Klebsiella pneumoniae	unitig_1	CP021752	209.55	relE like-higA, higBA, GNAT-RHH like, COG1246-pfam13384	62392..62805, 62806..63084; 63074..63394, 62806..63084; 142430..142912, 142176..142442; 142430..142912 , 143124..144470	F	FIB or FII
Klebsiella pneumoniae	p704SK6_1	CP022144	209.651	PIN-RHH like	203985..204524, 203797..203988	ND
Klebsiella pneumoniae	tig00000516_pilon	CP021835	210.045	relE-Xre like, PIN-Xre like, pfam12568-pfam00126	85696..86046, 85389..85691; 95711..96724, 96840..97139; 134267..135481, 135509..136492	A/C
Klebsiella pneumoniae	pKpvST101_5	CP031372	210.661	relE-PHD like, COG5654-COG5642	32381..32665, 32143..32391; 150120..150590, 149680..150123	F	FIB or HI1B
Klebsiella pneumoniae	pMR0617aac	CP024459	211.313	vagCD, GNAT-RHH like, pfam12568-pfam00126, higBA	35020..35436, 34793..35023; 52204..52686, 51950..52216; 76991..78205, 76658..76963; 158093..158413, 157825..158103	F	FIB or FII
Klebsiella pneumoniae	pF81_2	CP026166	211.437	GNAT-RHH like, COG5654-COG5642, vagCD, GNAT-RHH like	57712..58194, 57458..57724; 95057..95527, 95524..95967; 150102..150545 , 150542..150772; 193565..194047, 194038..194316	ND
Klebsiella pneumoniae subsp. pneumoniae	pKpvK54	CP023135	211.454	none		ND
Klebsiella pneumoniae	tig00000080_pilon	CP026752	211.813	GNAT-RHH like, higBA, relE like-higA	48202..48684, 48672..48938 ; 132722..133042, 133032..133310; 133311..133724, 133032..133310	F	FIB or FII
Klebsiella pneumoniae	unnamed2	CP024517	212.079	COG5654-COG5642 like	30050..30520, 29610..30053	F	FIB
Klebsiella pneumoniae	unnamed1	CP024497	212.097	COG5654-COG5642 like	30050..30520, 29610..30053	F	FIB
Klebsiella pneumoniae subsp. pneumoniae	pKPN-a68	CP009777	212.192	GNAT-RHH like, higBA		F	FIB
Klebsiella pneumoniae subsp. pneumoniae	pKPN-a68	CP009777	212.192	GNAT-RHH like, higBA, relE like-higA	36991..37473, 37461..37727; 116509..116829, 116819..117097; 117098..117511, 116819..117097	F	FIB or FII
Klebsiella pneumoniae	unnamed2	CP024501	212.195	COG5654-COG5642 like	30050..30520, 29610..30053	F	FIB
Klebsiella pneumoniae subsp. pneumoniae	p18-43_01	CP023554	212.326	GNAT-RHH like x2	4665..5147, 5135..5401; 59754..60284, 59481..59750	R	R or FII
Klebsiella pneumoniae	unamed	CP016815	212.77	COG5654-COG5642 like; relE-Xre like; vagCD		F	FIB
Klebsiella pneumoniae	tig00000500_pilon	CP021834	212.837	relE like-higA, higBA, GNAT-RHH like, COG1246-pfam13384	29260..29673, 29674..29952; 29942..30262, 29674..29952; 109298..109780, 109044..109310; 109298..109780, 109992..111338	F	FIB or FII
Klebsiella pneumoniae	unitig_2	CP020069	213.013	higBA, relE like-higA, GNAT-RHH like	69518..69838, 69828..70106; 70107..70520, 69828..70106; 198011..198493, 198481..198747	F	FIB or FII
Klebsiella pneumoniae	pKP09085	KF719970	213.019	GNAT-RHH like, higBA, relE-Xre like		F	FIB
Klebsiella pneumoniae	unnamed1	CP031790	213.061	GNAT-RHH like, vagCD, COG5654-COG5642 like	145149..145676, 144872..145141; 159389..159805, 159802..160032; 189040..189510 , 189507..189950	ND
Klebsiella pneumoniae subsp. pneumoniae	p1	CP034040	213.351	COG5654-COG5642 like, relE-Xre like	36386..36856, 35946..36389; 103641..103970, 103379..103660	R	R or FIB
Klebsiella pneumoniae	tig00000853	CP021710	214.114	GNAT-RHH like, COG1246-pfam13384, relE like-higA, higBA	27323..27805, 27069..27335; 27323..27805, 28017..29363; 154096..154509, 154510..154788; 154778..155098, 154510..154788	F	FIB
Klebsiella pneumoniae	unnamed1	CP028954	214.704	higBA, GNAT-RHH like, COG1246-pfam13384, MNT-HEPN like	57993..58313, 57725..58003; 141728..142210, 141474..141740; 141728..142210, 142418..143764; 187943..188233, 187545..187946	F	FIB or FII
Klebsiella pneumoniae	p1	CP026587	215.697	COG5654-COG5642 like, GNAT-RHH like, vagCD	5588..6058, 5148..5591; 42404..42886 , 42874..43140; 170373..170816, 170146..170376	H	HI1B
Klebsiella pneumoniae	p08EU827_1	CP025577	215.872	relE-Xre like, relBE	103989..104300, 103573..103992; 115312..115431, 115167..115346	F	FIB
Klebsiella pneumoniae	pvirulence_VBA34918	CP036191	216.586	COG5654-COG5642 like, relE-Xre like, vagCD	20464..20934, 20024..20467; 68713..69024, 69021..69440; 182345..182788, 182118..182348	ND
Klebsiella pneumoniae	unnamed1	CP035906	216.62	relE-Xre like, vagCD, COG5654-COG5642 like	3558..3869, 3866..4285; 117205..117648, 116978..117208; 171926..172396, 171486..171929	ND
Klebsiella pneumoniae	pDA33141-217	CP029588	216.772	GNAT-RHH like, COG1246-pfam13384, relE like-higA, higBA, GNAT-RHH like, vagCD	49979..50461, 49725..49991; 49979..50461, 50673..52019; 163805..164218, 164219..164497; 164487..164807, 164219..164497; 168507..168998, 168253..168519 ; 192376..192792, 192149..192379	F	FIB or FII
Klebsiella pneumoniae subsp. pneumoniae	pIncF	CP018886	217.456	GNAT-RHH like, COG1246-pfam13384, relE like-higA, higBA	63583..64065, 63329..63595; 63583..64065, 64277..65623; 183337..183750 , 183751..184029 ; 184019..184339, 183751..184029	F
Klebsiella pneumoniae	unnamed1	CP024557	217.685	relE-Xre like x2	13916..14266, 13609..13911 ; 151897..152226, 152207..152488	A/C
Klebsiella pneumoniae	p1-L388	CP029221	217.87	vagCD, COG5654-COG5642 like, relE-Xre like	21353..21796, 21126..21356; 60190..60660 , 59750..60193; 103709..104020, 104017..104436	H	HI1B
Klebsiella pneumoniae	phvKP060	CP034776	218.147	vagCD, GNAT-RHH like, COG5654-COG5642 like	38463..38906, 38236..38466; 103838..104320, 103584..103850 ; 140666..141136, 141133..141576	H	HI1B
Klebsiella pneumoniae DMC1097	pDMC1097-218.836kb	CP011977	218.836	vagCD, GNAT-RHH like, mazF-RHH like, MNT-HEPN like, higBA		F	FII
Klebsiella pneumoniae DMC1097	pDMC1097-218.836kb	CP011977	218.836	vagCD, GNAT-RHH like, mazF-RHH like, MNT-HEPN like, higBA, relE like-higA	48642..49058, 48415..48645; 74685..75167, 75155..75421; 80859..81164, 80639..80857 ; 90423..90713, 90025..90426; 174757..175077 , 175067..175345; 175346..175759, 175067..175345	F	FIB, FII and R
Klebsiella pneumoniae	unnamed1	CP023948	219.35	relE-Xre like, vagCD, higBA, relE like-higA	11215..11565, 10908..11210; 89263..89679 , 89676..89906; 127922..128242, 128232..128510; 128511..128924, 128232..128510	A/C	A/C and FIB
Klebsiella pneumoniae	pLVPK	AY378100	219.385	vagCD, GNAT-RHH like	53934-54604; 146954-147465	F	FIB
Klebsiella pneumoniae	pDA33144-220	CP029591	219.996	GNAT-RHH like, vagCD, GNAT-RHH like, higBA, relE like-higA	104871..105353, 105341..105607; 179312..179728, 179725..179955 ; 203106..203597, 203585..203851; 207297..207617, 207607..207885; 207886..208299, 207607..207885	F	FIB or FII
Klebsiella pneumoniae	2	LR025089	220.174	GNAT-RHH like, higBA, relE like-higA, pemIK, GNAT-RHH like, vagCD	18209..18700, 18688..18954; 22400..22720, 22710..22988; 22989..23402, 22710..22988; 82207..82539, 81948..82205; 139970..140452, 140440..140706; 214589..215005, 215002..215232	F	FIB or FII
Klebsiella pneumoniae	pKPN-10f7	CP026397	220.406	relE-COG5606 like, higBA, relBE, vagCD, vagCD, relBE, GNAT-RHH like, MNT-HEPN like	5022..5378, 4685..5020; 58210..58530, 57942..58220; 63280..63567, 63567..63806; 118368..118784, 118141..118371; 127847..128263, 127620..127850; 155902..156021 , 155987..156166 ; 165824..166306, 165570..165836; 172919..173209, 172521..172922	R	R or FII
Klebsiella pneumoniae	pUUH239.2	CP002474	220.824	GNAT-RHH like, higBA	116217-116962; 120408-120996	F	FIB
Klebsiella pneumoniae	pKPN528-2	CP020855	221.428	higBA, relE like-higA, GNAT-RHH like	15690..16010, 16000..16278; 16279..16692, 16000..16278; 142978..143460, 143448..143714	F	FIB or FII
Klebsiella pneumoniae	unnamed1	CP024192	221.606	relE-Xre like x2	13916..14266, 13609..13911; 153284..153613, 153594..153875	A/C
Klebsiella pneumoniae	unnamed1	CP024522	221.606	relE-Xre like x2		A/C
Klebsiella pneumoniae	unnamed1	CP024529	221.606	relE-Xre like x2		A/C
Klebsiella pneumoniae	pKP27-MPH	CP041640	222.33	GNAT-RHH like, vagCD, GNAT-RHH like, relE like-higA, pemIK	10369..10851, 10839..11105 ; 84989..85405 , 85402..85632; 108783..109274, 109262..109528; 113562..113975, 113283..113561 ; 172774..173106 , 172515..172772	F	FIB or FII
Klebsiella pneumoniae	p69-1	CP025457	223.274	relE-Xre like, relBE	106745..107056, 106329..106748; 118068..118187, 117923..118102	F	FIB
Klebsiella pneumoniae subsp. pneumoniae	p19-10_01	CP023488	223.434	GNAT-RHH like, COG1246-pfam13384	104818..105300, 104564..104830; 104818..105300, 105512..106858 2569358521 A AN663_RS28500	F	FIB or FII
Klebsiella pneumoniae subsp. pneumoniae NTUH-K2044	pK2044	AP006726	224.152	COG5654-COG5642 like, higBA, vagCD		F	FIB
Klebsiella pneumoniae subsp. pneumoniae NTUH-K2044	pK2044	AP006726	224.152	COG5654-COG5642 like, relE-Xre like, vagCD	31057..31527, 30617..31060; 75705..76016, 76013..76432; 202568..203011, 202341..202571	H	HI1B
Klebsiella pneumoniae subsp. pneumoniae	pRJF293	CP014009	224.263	vagCD		F	FIB
Klebsiella pneumoniae	pKPN-d90	CP015132	224.457	higBA; GNAT-RHH like	88752-89340; 172358-173094	F	FII
Klebsiella pneumoniae	pIncFIBK	CP036337	225.575	pemIK, relE like-higA, higBA, GNAT-RHH like, vagCD, GNAT-RHH like	9500..9832, 9834..10091; 69821..70234, 70235..70513; 70503..70823, 70235..70513; 74520..75011, 74266..74532; 98388..98804, 98161..98391; 174842..175324, 174588..174854	F	FIB
Klebsiella pneumoniae	2	CP017387	225.962	relE-Xre like	124055-124712	A/C
Klebsiella pneumoniae subsp. pneumoniae	pTetD_040074	CP029387	226.524	GNAT-RHH like, COG1246-pfam13384, relE like-higA, higBA, GNAT-RHH like, vagCD	53921..54403, 53667..53933; 53921..54403, 54615..55961; 175997..176410 , 176411..176689; 176679..176999 , 176411..176689; 180699..181190 , 180445..180711; 204568..204984, 204341..204571	F	FIB or FII
Klebsiella pneumoniae	pKpvST48_2	CM016732	226.8	GNAT-RHH like, vagCD, GNAT-RHH like, higBA, relE like-higA	94656..95138, 95126..95392 ; 169274..169690 , 169687..169917 ; 193067..193558 , 193546..193812 ; 197255..197575 , 197565..197843 ; 197844..198257, 197565..197843	F	FIB or FII
Klebsiella pneumoniae	pDHQP1701672_hv	CP037743	227.239	relE-Xre like, COG5654-COG5642 like, vagCD	57822..58133, 57406..57825 ; 100978..101448, 101445..101888; 153607..154050, 154047..154277	H	HI1B
Klebsiella pneumoniae	pNH25.1	CP024875	227.692	COG5654-COG5642 like, relE-Xre like, vagCD	13082..13552, 12642..13085 ; 28937..29248, 29245..29664 ; 82417..82842, 82839..83069	H	HI1B
Klebsiella pneumoniae	unnamed1	CP024516	227.807	GNAT-RHH like, COG1246-pfam13384	53790..54272, 53536..53802; 53790..54272, 54480..55826	F	FIB
Klebsiella pneumoniae	pGMI16-005_01	CP028181	227.967	GNAT-RHH like, COG1246-pfam13384, relE like-higA, higBA	1211..1693, 957..1223; 1211..1693, 1905..3251; 149137..149550, 149551..149829; 149819..150139, 149551..149829	F	FIB
Klebsiella pneumoniae	unnamed2	CP024508	228.353	GNAT-RHH like	53790..54272, 53536..53802	F	FIB
Klebsiella pneumoniae subsp. pneumoniae	pRJA166b	CP019049	228.613	COG5654-COG5642 like, relE-Xre like, vagCD	11375..11845, 10935..11378; 56023..56334, 56331..56750; 187440..187883, 187213..187443	H	HI1B
Klebsiella pneumoniae subsp. pneumoniae	pRJF999	CP014011	228.907	COG5654-COG5642 like, higBA, vagCD		F	FIB
Klebsiella pneumoniae subsp. pneumoniae	pRJF999	CP014011	228.907	COG5654-COG5642 like, vagCD, relE-Xre like	89..559, 556..999; 52711..53154, 53151..53381; 184506..184817 , 184090..184509	H	HI1B
Klebsiella pneumoniae	p1_020098	CP036307	229.483	relBE, relE-Xre like x2	40990..41109, 41075..41254; 52121..52432 , 52429..52848; 103287..103616, 103025..103306	F	FIB
Klebsiella pneumoniae subsp. pneumoniae	pR210-2-vir	CP034083	229.648	relE-Xre like, COG5654-COG5642 like, vagCD	57829..58140, 57413..57832; 103383..103853 , 103850..104293 ; 156019..156462, 156459..156689	H	HI1B
Klebsiella pneumoniae subsp. pneumoniae	pRJA166a	CP019048	230.606	PIN-RHH like, relE-PHD like	79705..80244, 80241..80432; 120000..120284 , 119762..120010	ND
Klebsiella pneumoniae	pSGH10	CP025081	231.583	relE-Xre like, COG5654-COG5642 like, vagCD	58898..59209, 58482..58901; 103387..103857, 103854..104297; 155987..156430 , 156427..156657	H	HI1B
Klebsiella pneumoniae	2	LR025093	231.732	relE like-higA, higBA, GNAT-RHH like, vagCD, GNAT-RHH like, COG1246-pfam13384, pemIK	53964..54377, 54378..54656; 54646..54966, 54378..54656; 58666..59157, 58412..58678; 82535..82951, 82308..82538; 157088..157570, 156834..157100; 157088..157570, 157782..159128; 215001..215333, 215335..215592	F	FIB or FII
Klebsiella pneumoniae	pKp_Goe_795-1	CP018460	232.181	GNAT-RHH like, higBA,MNT-HEPN like, hipBA		F	FIB
Klebsiella pneumoniae	pBK13043-1	CP020838	232.54	relE like-higA, higBA, GNAT-RHH like, COG1246-pfam13384	124738..125151, 125152..125430 ; 125420..125740 , 125152..125430 ; 204776..205258 , 204522..204788; 204776..205258 , 205470..206816	F	FIB or FII
Klebsiella pneumoniae	unnamed2	CP033758	232.752	relE-PHD like, COG5654-COG5642 like	106202..106486, 106476..106724; 168307..168777, 167867..168310	ND
Klebsiella pneumoniae	unnamed	CP031809	233.468	relE-Xre like, COG5654-COG5642 like	34133..34444, 34441..34860; 186724..187149, 187146..187589	ND
Klebsiella pneumoniae subsp. pneumoniae	unnamed1	CM016897	236.458	COG5654-COG5642 like, MNT-HEPN like	34396..34866, 33956..34399; 87315..87605, 87602..88003	F	FIB or HI1B
Klebsiella pneumoniae subsp. pneumoniae	pSC7-vir	CP030270	236.809	relE-Xre like, COG5654-COG5642 like, vagCD	57201..57512, 56785..57204; 101817..102287, 102284..102727; 154478..154921, 154918..155148	ND
Klebsiella pneumoniae	pPUTH1	CP024708	237.216	vagCD, GNAT-RHH like, COG5654-COG5642 like	70841..71284, 70614..70844; 120861..121343, 121331..121597; 189300..189770, 189767..190210	H	HI1B
Klebsiella pneumoniae	pKPC-224e	CP026179	237.571	MNT-HEPN like, pfam13420-TIGR01764, GNAT-RHH like, pfam00583-pfam00376, relE-Xre like, vagCD, vagCD, relBE	2632..2922, 2919..3320; 18402..18956, 17611..18168; 109244..109726 , 109714..109980; 117713..118141, 118263..119261; 166574..166885, 166161..166577; 195551..195967, 195324..195554; 205028..205444, 204801..205031; 232949..233068, 233034..233213	ND	N or FIA
Klebsiella pneumoniae	pKP121-1-mcr	CP031850	239.02	hipA-Xre like, pfam12568-pfam00126	88061..89386, 87763..88056; 125697..126911 , 125364..125669	H	HI2 or HI2A
Klebsiella pneumoniae	unnamed2	CP041936	239.167	GNAT-RHH like, relE-PHD like, higBA, relBE	94560..95042, 95030..95296; 97102..97386, 96864..97112 ; 197478..197798, 197210..197488 ; 202327..202614, 202614..202853	F	FIB
Klebsiella pneumoniae	pIncHIB	CP036336	242.563	relE-PHD like, COG5654-COG5642 like	46241..46525, 46003..46251; 236617..237087, 237084..237527	H	HI1B
Klebsiella pneumoniae	unnamed1	CP024500	243.62	GNAT-RHH like, COG1246-pfam13384	53790..54272, 53536..53802 ; 53790..54272, 54480..55826	F	FIB
Klebsiella pneumoniae	unnamed1	CP024483	243.634	GNAT-RHH like, COG1246-pfam13384	53790..54272, 53536..53802; 53790..54272, 54480..55826	F	FIB
Klebsiella pneumoniae subsp. pneumoniae KPNIH1	pKPN-498	CP008829	243.824	GNAT-RHH like, higBA, relE-like/higA		F	FII
Klebsiella pneumoniae subsp. pneumoniae KPNIH1	pKPN-498	CP008829	243.824	GNAT-RHH like, higBA, relE like-higA	83739..84221, 84209..84475; 203028..203348 , 203338..203616; 203617..204030 , 203338..203616	F	FIB or FII
Klebsiella pneumoniae subsp. pneumoniae KPNIH10	pKPN-498	CP007729	243.824	GNAT-RHH like, higBA, relE like-higA	83739..84221, 84209..84475; 203028..203348 , 203338..203616; 203617..204030 , 203338..203616	F	FIB or FII
Klebsiella pneumoniae	pKPN-bbef	CP026172	243.967	HipA-Xre like, COG5654-COG5642 like	123082..124407, 124412..124708; 231001..231471 , 230561..231004	F	FIB or HI1B
Klebsiella pneumoniae	unnamed1	CP017986	244.706	relE-PHD like; COG5654-COG5642 like	19943-20465; 144437-145347	F	FIB
Klebsiella pneumoniae	pKP21HI1	CP031563	245.534	COG5654-COG5642 like, relE-Xre like, vagCD	79632..80102, 79192..79635; 89127..89438, 89435..89854; 140132..140557, 140554..140784	H	HI1B
Klebsiella pneumoniae	pKN-LS6	JX442974	245.869	None		F	FII or FIB
Klebsiella pneumoniae	pKp_Goe_579-1	CP018313	245.975	COG5654-COG5642 like ; relE-PHD like;	90686-91596; 212167-212689	F	FIB
Klebsiella pneumoniae	pKP007	KF719971	246.176	GNAT-RHH like, relE-xre like		F	FII or FIB
Klebsiella pneumoniae	p187-1	CP025467	246.557	none		F	FIB
Klebsiella pneumoniae	pJYC04A	CP022917	246.577	COG1246-pfam13384, vagCD, higBA, relE like-higA	1..483, 691..2037; 59432..59848, 59845..60075; 101106..101426, 101416..101694 ; 101695..102108, 101416..101694	F	FIB
Klebsiella pneumoniae	pJYC02A	CP022923	246.577	GNAT-RHH like, COG1246-pfam13384, vagCD, higBA, relE like-higA	18501..18983, 18247..18513 ; 18501..18983, 19191..20537; 77932..78348, 78345..78575; 119606..119926, 119916..120194; 120195..120608, 119916..120194	F	FIB
Klebsiella pneumoniae	pJYC03A	CP022920	246.577	relE like-higA, higBA, vagCD, GNAT-RHH like	65928..66341, 66342..66620; 66610..66930, 66342..66620; 108188..108604, 107961..108191 ; 167553..168035, 168023..168289	F	FIB
Klebsiella pneumoniae	pKp_Goe_473-1	CP018687	246.757	COG5654-COG5642 like ; relE-PHD like;	112579-113489; 234842-235364	F	FIB
Klebsiella pneumoniae	unnamed1	CP040176	247.125	relE-Xre like, relE-Xre like, relBE	24094..24423, 24404..24685 ; 95960..96271, 95544..95963; 107283..107402, 107138..107317	F	FIB
Klebsiella pneumoniae	pKPN-edaa	CP026398	249.238	COG5654-COG5642 like, hipA-Xre like	4337..4807, 4804..5247; 221520..222845, 222850..223146	F	FIB or HI1B
Klebsiella pneumoniae	pKPC-L491	CP029230	249.533	higBA	205645..205965, 205955..206233	F	FII or I1
Klebsiella pneumoniae subsp. pneumoniae	pKPM502	CP031736	250.351	relE-PHD like, GNAT-RHH like	12660..12944, 12934..13182; 82619..83101 , 82350..82628	H	HI1B or FIB
Klebsiella pneumoniae	pCAV1344-250	CP011623	250.396	vagCD (2), ccdAB (2), ccdAB, HigBA, GNAT-RHH like, MNT-HEPN like		F	FII
Klebsiella pneumoniae subsp. pneumoniae KPX	pKPX-1	AP012055	250.444	mazF-like/ccdA		F	FIB
Klebsiella pneumoniae subsp. pneumoniae	unnamed1	CP041093	250.99	COG5654-COG5642 like, relBE, relE-PHD like	36458..36928, 36018..36461; 44870..45088, 44631..44870; 170432..170716, 170194..170442	F	FIB or HI1B
Klebsiella pneumoniae	pIncFIBK	CP036188	251.327	GNAT-RHH like, vagCD, GNAT-RHH like, higBA, relE like-higA, pemIK	28697..29179, 29167..29433; 105208..105624, 105621..105851; 129000..129491, 129479..129745; 133188..133508, 133498..133776; 133777..134190, 133498..133776; 194179..194511, 193920..194177	F	FIB
Klebsiella pneumoniae subsp. pneumoniae	pKPM501	CP031735	253.531	GNAT-RHH like, relE like-higA, higBA, pfam13420-TIGR01764, COG5654-COG5642 like	52677..53159, 52423..52689; 181733..182146, 182147..182425 ; 182415..182735, 182147..182425; 222810..223364, 222019..222576; 248159..248629, 247719..248162	F	FIB
Klebsiella pneumoniae	pKSH203-qnrS	CP034326	253.705	relBE, relE-Xre like, relE-Xre like	44359..44478, 44444..44623; 55490..55801, 55798..56217 ; 126279..126608, 126589..126870	F	FIB
Klebsiella pneumoniae	pCAV1193-258	CP013323	257.944	vagCD (2), relBE (2), ccdAB, HigBA, GNAT-RHH like, MNT-HEPN like		F	FII
Klebsiella pneumoniae	pJYC01A	CP022926	258.21	GNAT-RHH like, COG1246-pfam13384, vagCD, higBA, relE like-higA	100260..100742, 100006..100272; 100260..100742, 100950..102296; 171326..171742, 171739..171969; 213000..213320, 213310..213588; 213589..214002, 213310..213588	F	FIB
Klebsiella pneumoniae	pKp_Goe_629-1	CP018365	260.772	relE-Xre like, GNAT_RHH like, vagCD, higBA	8238-8829; 74979-75715; 85920-86563; 162522-163524	F	FII or FIB
Klebsiella pneumoniae	pIMP4_LL34	CP025964	260.97	PIN-RHH like	115748..116287, 115560..115751	ND
Klebsiella pneumoniae	p44-1	CP025462	261.706	relBE, COG5654-COG5642 like, relE-PHD like, vagCD	30833..31120, 31120..31359; 37631..38101, 38098..38541; 141182..141466, 141456..141704 ; 214943..215386, 214716..214946	F	FIB
Klebsiella pneumoniae	pGN-2	CP019161	261.986	COG5654-COG5642 like, GNAT-RHH like, vagCD, mazF-RHH like, GNAT-RHH like, COG5654-COG5642 like, vagCD	33213..33683, 32773..33216; 109052..109579, 108775..109044; 123291..123707, 123704..123934; 130056..130361, 129836..130054; 166985..167470, 167458..167724; 172147..172617, 172614..173057; 240399..240842, 240172..240402	H	HI1B
Klebsiella pneumoniae	pNDM-MAR	JN420336	267.242	COG5654-COG5642 like	236950-237941	H	HI1B
Klebsiella pneumoniae subsp. pneumoniae KPNIH27	pKEC-dc3	CP007732	268.334	relE-Xre like, relE-PHD like		A/C
Klebsiella pneumoniae subsp. pneumoniae KPNIH27	pKEC-dc3	CP007732	268.334	relE-Xre like, relE-PHD like	13916..14266, 13609..13911; 247495..247806, 247235..247495	A/C	A/C2 or N
Klebsiella pneumoniae	pK29	EF382672	269.674	HipA-Xre like,relBE	94335-95958; 192413-192939	H	HI2
Klebsiella pneumoniae	pR46-270	CP035776	270.566	relE like-higA, higBA, vagCD, relBE, GNAT-RHH like, COG1246-pfam13384	13692..14105, 14106..14384; 14374..14694, 14106..14384; 82614..83030, 82387..82617; 112173..112292, 112258..112437; 130256..130738, 130002..130268; 130256..130738, 130949..132295	Q	Q1 or FIB or FII
Klebsiella pneumoniae	KP-plasmid1	CP012754	273.628	GNAT-RHH-like;COG5654-COG5642 like, relE-PHD like	34730-35481; 109430-110340; 230410-230932	F
Klebsiella pneumoniae	unitig_1	CP020068	276.46	relE-PHD like, COG5654-COG5642 like, GNAT-RHH like	28522..28806, 28284..28532; 139598..140068, 139158..139601; 215457..215939, 215930..216208	H	HI1B or FIB
Klebsiella pneumoniae	pKJNM10C3.2	CP030878	276.504	relE-PHD like, COG5654-COG5642 like, GNAT-RHH like	28528..28812, 28290..28538; 139610..140080, 139170..139613 ; 215475..215957, 215948..216226	H	HI1B or FIB
Klebsiella pneumoniae subsp. pneumoniae	pKpvST15	CP040595	277.162	vagCD, GNAT-RHH like	23959..24402, 24399..24629; 247400..247882 , 247146..247412	H	HI1B
Klebsiella pneumoniae	unnamed1	CP023937	279.104	relE like-higA, higBA, GNAT-RHH like, vagCD, GNAT-RHH like, relE-Xre like	16692..17105, 17106..17384; 17374..17694, 17106..17384; 21394..21885, 21140..21406; 45263..45679, 45036..45266; 118471..118953, 118217..118483; 156100..156429, 156410..156691	F	FIB or FII
Klebsiella pneumoniae	_Plasmid_A_Kpneumoniae_MS6671	LN824134	279.305	COG5654-COG5642 like; relBE		F
Klebsiella pneumoniae	unnamed 1	CP015501	281.19	COG5654-COG5642 like; relBE	13675-14585; 30186-30712	F	FIB
Klebsiella pneumoniae	pBA33875_IncFIB	CP035180	282.657	relE like-higA, higBA, GNAT-RHH like, relE-Xre like, pfam13420-TIGR01764	90141..90554, 90555..90833; 90823..91143, 90555..90833; 166078..166560, 165824..166090; 180940..181269, 181250..181531; 188742..189293, 189526..190083	F	FIB or FII
Klebsiella pneumoniae	p1761_01	CP039975	282.961	vagCD, GNAT-RHH like, COG1246-pfam13384, relE like-higA, higBA	94453..94869, 94866..95096 ; 152649..153131, 152395..152661; 152649..153131, 153343..154689; 240692..241105 , 241106..241384; 241374..241694, 241106..241384	F	FIB or FII or R
Klebsiella pneumoniae	unnamed2	CP016921	283.369	relE-PHD like; COG5654-COG5642 like; GNAT-RHH-like;	103808-104330; 234421-235331; 269079-269830	F	FIB
Klebsiella pneumoniae subsp. pneumoniae PittNDM01	plasmid1	CP006799	283.371	GNAT-RHH like, COG5654-COG5642 like, relE-PHD like		H
Klebsiella pneumoniae	unnamed1	CP028929	283.371	COG5654-COG5642 like, GNAT-RHH like, relE-PHD like	67505..67975, 67065..67508 ; 101992..102474, 101723..102001; 220060..220344, 219822..220070	H	HI1B or FIB
Klebsiella pneumoniae	pKPN-332	CP014763	284.894	none		F	FIB
Klebsiella pneumoniae	unnamed1	CP041935	287.79	COG5654-COG5642 like, relE-PHD like	34684..35154, 34244..34687; 210301..210585, 210063..210311	F	FIB or HI1B
Klebsiella pneumoniae	pOXA1_020030	CP028791	288.222	COG5654-COG5642 like, vagCD, GNAT-RHH like, relE-PHD like	35346..35816, 34906..35349; 113692..114135, 114132..114362; 160052..160534, 160525..160803; 207878..208162, 207640..207888	F	FIB
Klebsiella pneumoniae	p1-L201	CP029217	288.994	mosTA	150081..150998, 149317..150075	ND
Klebsiella pneumoniae	pKPN528-1	CP020854	292.471	GNAT-RHH like, relE-PHD like, COG5654-COG5642 like	45751..46233, 46224..46502; 124983..125267, 124745..124993; 255089..255559, 254649..255092	H	HI1B or FIB
Klebsiella pneumoniae	pKpvST101	CP031369	292.699	GNAT-RHH like, higBA, relE like-higA, vagCD	2538..3020, 3008..3274; 82054..82374, 82364..82642; 82643..83056, 82364..82642; 203278..203721, 203051..203281	F	FIB or FII
Klebsiella pneumoniae subsp. pneumoniae Kp13	pKP13f	CP004000	295.493	relE-PHD like, COG5654-COG5642 like, pemIK, GNAT-RHH like		F	FIB
Klebsiella pneumoniae subsp. pneumoniae Kp13	pKP13f	CP004000	295.493	relE-PHD like, COG5654-COG5642 like, pemIK, pfam13420-TIGR01764, GNAT-RHH like	67301..67585, 67063..67311; 187470..187940, 187030..187473; 217563..217928, 217897..218154; 222196..222750, 222984..223541; 259337..259819, 259068..259346	F	FIB or HI1B
Klebsiella pneumoniae	pKP3301	AP018748	296.75	COG5654-COG5642 like, GNAT-RHH like, relE-PHD like, pfam13420-TIGR01764	7027..7497, 6587..7030; 82886..83368, 83359..83637; 161265..161549, 161027..161275; 261431..261985, 260640..261197	H	HI1B or FIB
Klebsiella pneumoniae	unnamed1	CP023723	297.984	COG5654-COG5642 like, COG5654-COG5642 like, vagCD	14357..14827, 13917..14360; 90199..90669, 90666..91109; 140742..141185, 141182..141412	H	HI1B or FIB
Klebsiella pneumoniae	unnamed1	CP034054	299.188	relE-PHD like, COG5654-COG5642 like, vagCD	36412..36696, 36174..36422; 183429..183899, 183896..184339; 224487..224930, 224927..225157	F	FIB or HI1B
Klebsiella pneumoniae	pNH34.1	CP034406	300.327	COG5654-COG5642 like, pfam13420-TIGR01764, relE-PHD like, GNAT-RHH like	56138..56608, 56605..57048; 98538..99092, 99326..99883; 198981..199265, 199255..199503; 277206..277688, 276937..277215	H	HI1B or FIB
Klebsiella pneumoniae	pKpvST48_1	CM016731	302.22	relE-PHD like, COG5654-COG5642 like, pfam13420-TIGR01764, vagCD	74610..74894, 74884..75132; 122376..122846, 121936..122379; 150653..151207, 149862..150419; 273594..274037, 274034..274264	F	FIB or HI1B
Klebsiella pneumoniae	pPMK1-NDM	CP008933	304.526	COG5654-COG5642 like; relE-phd like; GNAT-RHH like;	5655-6565; 161495-162017; 224977-225728	F	FIB
Klebsiella pneumoniae subsp. pneumoniae	pKJNM8C2.1	CP030858	304.592	COG5654-COG5642 like, relE-PHD like	5668..6138, 6135..6578; 161515..161799 , 161789..162037	F	FIB or HI1B
Klebsiella pneumoniae	pF10AN_1	CP026154	305.552	vagCD, relE-Xre like, COG5654-COG5642 like	43965..44390, 43738..43968; 84803..85114, 84387..84806 ; 106702..107172, 107169..107612	ND
Klebsiella pneumoniae	p_IncFIB_DHQP1002001	CP016810	307.743	GNAT-RHH like, MNT-HEPN like, vagCD, higBA	690-1426; 46761-47449;; 151754-152397; 224684-225272	F	FII
Klebsiella pneumoniae	unnamed1	CP024507	310.025	COG5654-COG5642 like	47229..47699, 46789..47232	F	FIB
Klebsiella pneumoniae	unnamed2	CP032208	310.872	vagCD, COG5654-COG5642 like, relBE	105125..105541, 105538..105768; 269755..270225, 269315..269758; 287957..288244, 287718..287957	H	HI1B
Klebsiella pneumoniae	pKp1050-1	CP023417	311.641	vagCD, relE-Xre like, COG5654-COG5642 like	38150..38566, 37923..38153; 125527..125838, 125835..126254; 128748..129218, 128308..128751	ND
Klebsiella pneumoniae JM45	p1	CP006657	317.154	vagCD, relE-RHH like, MNT-HEPN like, GNAT-RHH like, higBA		F	FII
Klebsiella pneumoniae	pCMY2_085072	CP028804	323.934	relE-Xre like, pfam12658-pfam00126, GNAT-RHH like, higBA, relE like-higA	13916..14266, 13609..13911; 24392..25606, 25634..25939; 129518..130000, 129988..130254; 208824..209144, 209134..209412; 209413..209826, 209134..209412	A/C	A/C2 or FIB or FII
Klebsiella pneumoniae	p18ES-342	CM008881	332.674	COG5654-COG5642 like, vagCD, relE-PHD like	58085..58555, 57645..58088; 189183..189626, 189623..189853; 250844..251128, 250606..250854	F	FIB or HI1B
Klebsiella pneumoniae	unnamed1	CP022612	334.957	relE-PHD like, vagCD, pfam13420-TIGR01764, GNAT-RHH like, COG5654-COG5642 like	86418..86702, 86692..86940; 176353..176769, 176126..176356 ; 181671..182225, 182459..183016; 234254..234736, 233985..234263; 310121..310591, 310588..311031	R	R or HI1B or FIB
Klebsiella pneumoniae	pK66-45-1	CP020902	338.512	relE-PHD like, vagCD, GNAT-RHH like	70742..71026, 71016..71264; 195079..195495, 194852..195082; 223204..223686, 222935..223213	F	FIB, HI1B and R
Klebsiella pneumoniae subsp. pneumoniae KPNIH27	pKPN-262	CP007734	338.85	relE-PHD like, mazF-RHH like, vagCD, relE-RHH like, GNAT-RHH like, MNT-HEPN like, higBA		F	FII
Klebsiella pneumoniae subsp. pneumoniae KPNIH27	pKPN-262	CP007734	338.85	mazF-RHH like, vagCD, relBE, GNAT-RHH like, MNT-HEPN like, higBA	58015..58320, 58322..58540; 59364..59780, 59137..59367; 88027..88146, 88112..88291; 91286..91768, 91032..91298; 245914..246204 , 245528..245917; 321952..322272, 321684..321962	F	FII or FIB
Klebsiella pneumoniae	pKpvST147B_virulence	CP040726	339.117	relE-PHD like, COG5654-COG5642 like	74803..75087, 75077..75325; 294845..295315, 295312..295755	F	FIB or HI1B
Klebsiella pneumoniae subsp. pneumoniae	pKpvST147L	CM007852	343.282	vagCD, COG5654-COG5642 like, relE-PHD like	42742..43185, 42515..42745; 162575..163045, 163042..163485; 279723..280007, 279997..280245	F	FIB or HI1B
Klebsiella pneumoniae	unnamed1	CP034046	345.775	relE-PHD like, COG5654-COG5642 like, vagCD	46434..46718, 46196..46444; 278766..279236, 279233..279676; 319775..320218, 320215..320445	F	FIB or HI1B
Klebsiella pneumoniae	tig00000727	CP021699	354.705	relBE, yeeUV	129813..130100, 130100..130339; 345313..345672, 344886..345263	F	FIB or HI1B
Klebsiella pneumoniae	pAP855	CP035384	357.837	mazF-RHH like, hipA-Xre like, relE-Xre like, COG5654-COG5642 like, vagCD	49947..50252, 49727..49945; 84872..86197, 84571..84867; 190248..190559, 189832..190251; 231708..232178, 232175..232618; 284354..284797, 284794..285024	F	FIB or HI1B
Klebsiella pneumoniae subsp. pneumoniae	pKpn23412-362	CP011314	361.964	vagCD, vagCD, COG5654-COG5642 like, relE-PHD like		F	FII or FIB
Klebsiella pneumoniae subsp. pneumoniae	pKpn23412-362	CP011314	361.964	vagCD, vagCD, COG5654-COG5642 like, relE-PHD like	118123..118539, 118536..118766; 131677..132093, 132090..132320; 137778..138248, 138245..138688; 267817..268101, 268091..268339	F	FIB or HI1B or Q1
Klebsiella pneumoniae subsp. pneumoniae	pKpvST383L	CP034201	372.826	COG5654-COG5642 like, pfam13420-TIGR01764, vagCD, relE-PHD like	58294..58764, 57854..58297; 86573..87127, 85781..86338; 209532..209975, 209972..210202; 314070..314354, 313832..314080	F	FIB or HI1B
Klebsiella pneumoniae	pKPN-3967	CP026186	373.179	relBE, COG5654-COG5642 like, relBE	158704..158823, 158789..158968; 233683..234153, 233243..233686; 250437..250724, 250198..250437	F	FIB
Klebsiella pneumoniae	pINF078-VP	CP032832	399.913	(vagCD, relBE)x13, relE like-higA, higBA	59410..59826, 59183..59413; 59999..60295, 60282..60548; 76539..76955, 76312..76542; 77128..77424, 77411..77677; 93668..94084, 93441..93671; 94257..94553, 94540..94806; 110797..111213, 110570..110800; 111386..111682 , 111669..111935; 127926..128342, 127699..127929; 128515..128811, 128798..129064; 145055..145471, 144828..145058; 145644..145940, 145927..146193; 162184..162600, 161957..162187; 162773…	F	FIB
Klebsiella pneumoniae	unnamed1	CP031818	430.829	relBE, COG5654-COG5642 like, GNAT-RHH like, relE-PHD like	181029..181316, 181316..181555 ; 210680..211150, 211147..211590; 309395..309877, 309141..309407; 409149..409433, 409423..409671	F	FIB
Klebsiella pneumoniae subsp. pneumoniae	pKJNM8C2.2	CP030859	457.831	COG5654-COG5642 like, vagCD, relE-Xre like	184175..184645, 184642..185085; 343087..343512, 342860..343090; 354584..354895, 354892..355311	ND
